# Supplementary material for: Gender differences in murine pulmonary responses elicited by cellulose nanocrystals
Source: Part Fibre Toxicol. 2016 Jun 8;13:28. doi: 10.1186/s12989-016-0140-x (PMC4898310; doi:10.1186/s12989-016-0140-x)
Supplement: Supplementary file 1 — Differentially expressed mRNA profiles upon pharyngeal aspiration exposure to CNC. The differentially up and down-regulated mRNAs in the lungs of male and female mice 3 months after repeated pharyngeal aspiration with CNC (cumulative dose of 240 μg/mouse). (XLSX 140 kb) [file 12989_2016_140_MOESM1_ESM.xlsx]

## Sheet: DEGs_Females_1.2FC
Additional file 1: File S1. Differentially expressed mRNA profiles upon pharyngeal aspiration exposure to cellulose.
The differentially up and down-regulated mRNAs in the lungs of male and female mice 3 months after repeated pharyngeal aspiration with cellulose (cumulative dose of 240 mg/mouse).
© 2000-2015 QIAGEN. All rights reserved.
ID	p-value	False Discovery Rate (q-value)	Fold Change	Notes	Symbol	Entrez Gene Name	Location	Type(s)
A_55_P1970287	0.0052	0.486	3.058	D	Gm10696	TD and POZ domain containing 3	Other	other
A_51_P286496	0.00823	0.53	2.341	D	IL2RB	interleukin 2 receptor, beta	Plasma Membrane	transmembrane receptor
A_55_P1974128	0.0126	0.57	2.061		GJD2	gap junction protein, delta 2, 36kDa	Plasma Membrane	transporter
A_66_P107680	0.0142	0.579	2.002	D	MED8	mediator complex subunit 8	Nucleus	other
A_55_P1956482	0.00563	0.497	1.892	D	DMTN	dematin actin binding protein	Plasma Membrane	other
A_55_P1978136	0.0096	0.534	1.824	D	TNIP2	TNFAIP3 interacting protein 2	Cytoplasm	other
A_51_P252103	0.0187	0.591	1.766	D	SLA2	Src-like-adaptor 2	Plasma Membrane	other
A_51_P232708	0.00503	0.486	1.761		NPFF	neuropeptide FF-amide peptide precursor	Extracellular Space	other
A_51_P160439	0.0323	0.637	1.739	D	CRYBG3	beta-gamma crystallin domain containing 3	Other	other
A_52_P367294	0.0258	0.619	1.71	D	FSD1L	fibronectin type III and SPRY domain containing 1-like	Other	other
A_52_P201185	0.0275	0.62	1.691		C6orf229	chromosome 6 open reading frame 229	Other	other
A_51_P351970	0.00863	0.53	1.686		HELLS	helicase, lymphoid-specific	Nucleus	enzyme
A_55_P2076462	0.0104	0.546	1.657	D	LNX1	ligand of numb-protein X 1, E3 ubiquitin protein ligase	Cytoplasm	enzyme
A_55_P1953400	0.0187	0.591	1.596	D	RBFOX1	RNA binding protein, fox-1 homolog (C. elegans) 1	Cytoplasm	other
A_52_P357402	0.019	0.592	1.573		MLST8	MTOR associated protein, LST8 homolog (S. cerevisiae)	Cytoplasm	other
A_51_P133651	0.017	0.59	1.568	D	GTF2A1	general transcription factor IIA, 1, 19/37kDa	Cytoplasm	transcription regulator
A_66_P128058	0.0266	0.62	1.561	D	MAP7D2	MAP7 domain containing 2	Other	other
A_55_P2087118	0.0162	0.586	1.557	D	Ly6a	lymphocyte antigen 6 complex, locus A	Plasma Membrane	other
A_55_P2014932	0.0105	0.548	1.555		LOC102632231	uncharacterized LOC102632231	Other	other
A_51_P122452	0.0146	0.579	1.55	D	OR10G2	olfactory receptor, family 10, subfamily G, member 2	Plasma Membrane	G-protein coupled receptor
A_55_P1953169	0.0243	0.617	1.544		Saa3	serum amyloid A 3	Extracellular Space	other
A_55_P2187918	0.0184	0.591	1.543	D	CEP55	centrosomal protein 55kDa	Cytoplasm	other
A_66_P139233	0.0491	0.676	1.537		6330576A10Rik	RIKEN cDNA 6330576A10 gene	Other	other
A_51_P195153	0.0152	0.58	1.527		GTSE1	G-2 and S-phase expressed 1	Cytoplasm	other
A_66_P105234	0.038	0.658	1.511	D	Olfr1049/Olfr1051	olfactory receptor 1049	Plasma Membrane	G-protein coupled receptor
A_51_P203653	0.0315	0.635	1.507	D	Atp8b5	ATPase, class I, type 8B, member 5	Cytoplasm	transporter
A_55_P2014760	0.0233	0.61	1.503		FAM135B	family with sequence similarity 135, member B	Other	enzyme
A_51_P228171	0.034	0.645	1.499	D	CENPP	centromere protein P	Other	other
A_55_P2009817	0.0407	0.662	1.497	D	Gm14459	synovial sarcoma, X member B, breakpoint 1	Nucleus	other
A_51_P239654	0.0247	0.619	1.476		NR4A1	nuclear receptor subfamily 4, group A, member 1	Nucleus	ligand-dependent nuclear receptor
A_55_P2036031	0.0387	0.659	1.472		Gm2675	predicted gene 2675	Other	other
A_55_P2103837	0.0258	0.619	1.471	D	GBP6	guanylate binding protein family, member 6	Cytoplasm	enzyme
A_55_P2141479	0.000733	0.307	1.468		RNU2-1	RNA, U2 small nuclear 1	Nucleus	other
A_55_P2201454	0.0012	0.367	1.457		2310079F09Rik	RIKEN cDNA 2310079F09 gene	Other	other
A_55_P2174861	0.0112	0.562	1.453	D	Olfr764/Olfr766	olfactory receptor 766	Plasma Membrane	G-protein coupled receptor
A_55_P2378030	0.0312	0.634	1.45		4933439N14Rik	RIKEN cDNA 4933439N14 gene	Other	other
A_55_P2013123	0.0198	0.596	1.446		4930544G11Rik	RIKEN cDNA 4930544G11 gene	Other	enzyme
A_51_P398406	0.0408	0.662	1.444		KCTD13	potassium channel tetramerization domain containing 13	Nucleus	ion channel
A_52_P468564	0.0239	0.614	1.442	D	CYP2C8	cytochrome P450, family 2, subfamily C, polypeptide 8	Cytoplasm	enzyme
A_55_P2041700	0.0334	0.643	1.439		Hoxa11os	homeobox A11, opposite strand	Nucleus	transcription regulator
A_55_P2133646	0.000333	0.232	1.43	D	CEP162	centrosomal protein 162kDa	Nucleus	other
A_52_P110741	0.0156	0.584	1.422		PCDHB4	protocadherin beta 4	Plasma Membrane	other
A_51_P215097	0.0268	0.62	1.42		Klf16	Kruppel-like factor 16	Nucleus	transcription regulator
A_66_P106861	0.0238	0.613	1.42		B3GALTL	beta 1,3-galactosyltransferase-like	Other	other
A_55_P2178510	0.00613	0.504	1.417		MC3R	melanocortin 3 receptor	Plasma Membrane	G-protein coupled receptor
A_55_P2189893	0.00103	0.347	1.416		A630073K07Rik	RIKEN cDNA A630073K07 gene	Other	other
A_52_P332788	0.000367	0.237	1.408		LOC102639105	nuclear autoantigen Sp-100-like	Other	other
A_55_P2181191	0.0093	0.533	1.406	D	BTG1	B-cell translocation gene 1, anti-proliferative	Nucleus	transcription regulator
A_55_P1982971	0.0246	0.619	1.4		OTOL1	otolin 1	Other	other
A_52_P535484	0.0013	0.371	1.393	D	Gvin1	GTPase, very large interferon inducible 1	Nucleus	other
A_52_P667913	0.0359	0.65	1.392	D	PCDHGA9	protocadherin gamma subfamily A, 9	Other	other
A_55_P2180071	0.0281	0.62	1.392	D	ZFAND5	zinc finger, AN1-type domain 5	Nucleus	other
A_55_P2180415	0.00437	0.48	1.392	D	CD72	CD72 molecule	Plasma Membrane	transmembrane receptor
A_55_P2288117	0.0436	0.665	1.39	D	PPP2CA	protein phosphatase 2, catalytic subunit, alpha isozyme	Cytoplasm	phosphatase
A_51_P302139	0.0283	0.62	1.389		MASTL	microtubule associated serine/threonine kinase-like	Cytoplasm	kinase
A_52_P343298	0.0303	0.633	1.389	D	HOMER2	homer homolog 2 (Drosophila)	Plasma Membrane	other
A_55_P1973164	0.0184	0.591	1.388		BRICD5	BRICHOS domain containing 5	Other	enzyme
A_55_P1965026	0.0459	0.67	1.385	D	Gm10921	predicted gene 14374	Nucleus	other
A_55_P2016034	0.00107	0.351	1.374	D	NLRC5	NLR family, CARD domain containing 5	Cytoplasm	transcription regulator
A_55_P2030771	0.000267	0.226	1.372	D	FNBP1	formin binding protein 1	Nucleus	enzyme
A_55_P2021089	3.33e-05	0.0687	1.359	D	Ighg	Immunoglobulin heavy chain (gamma polypeptide)	Extracellular Space	other
A_51_P251205	0.0024	0.438	1.351	D	PSD	pleckstrin and Sec7 domain containing	Cytoplasm	other
A_51_P459108	0.000167	0.182	1.35		INSL6	insulin-like 6	Extracellular Space	other
A_52_P467690	0.00543	0.491	1.349	D	SPTBN1	spectrin, beta, non-erythrocytic 1	Plasma Membrane	other
A_55_P2255206	0.0472	0.671	1.348		A730021G18Rik	RIKEN cDNA A730021G18 gene	Other	other
A_55_P2078433	0.00137	0.379	1.346		MCOLN2	mucolipin 2	Plasma Membrane	ion channel
A_51_P245796	0.0025	0.439	1.344		DDIT4	DNA-damage-inducible transcript 4	Cytoplasm	other
A_55_P2212498	0.0032	0.451	1.344		C030005K06Rik	RIKEN cDNA C030005K06 gene	Other	other
A_55_P2079388	0.00377	0.471	1.342		SNORA74A	small nucleolar RNA, H/ACA box 74A	Nucleus	other
A_55_P2100526	0.00117	0.367	1.34	D	PTGES3	prostaglandin E synthase 3 (cytosolic)	Cytoplasm	enzyme
A_51_P151182	0.0282	0.62	1.336	D	Ifi202b	interferon activated gene 202B	Nucleus	other
A_55_P2009217	0.00207	0.429	1.333		Rnu3b1	U3B small nuclear RNA 1	Other	other
A_55_P2058117	0.0086	0.53	1.333	D	SLC35D1	solute carrier family 35 (UDP-GlcA/UDP-GalNAc transporter), member D1	Cytoplasm	transporter
A_55_P2046273	0.0341	0.645	1.331		Olfr352	olfactory receptor 352	Plasma Membrane	G-protein coupled receptor
A_55_P2258216	0.0012	0.367	1.33		8030425K09Rik	RIKEN cDNA 8030425K09 gene	Other	other
A_51_P343517	0.0055	0.491	1.328		LY6D	lymphocyte antigen 6 complex, locus D	Plasma Membrane	other
A_55_P1971729	0.00767	0.528	1.328	D	CR2	complement component (3d/Epstein Barr virus) receptor 2	Plasma Membrane	transmembrane receptor
A_55_P2163033	0.000133	0.169	1.328		HOXB13	homeobox B13	Nucleus	transcription regulator
A_55_P2278093	0.0157	0.585	1.327		AI480461	expressed sequence AI480461	Other	other
A_55_P2081388	0.00477	0.486	1.326	D	MDM4	MDM4, p53 regulator	Nucleus	other
A_51_P509573	0.000833	0.327	1.325		CCL4	chemokine (C-C motif) ligand 4	Extracellular Space	cytokine
A_55_P2123716	0.00333	0.454	1.325	D	Tug1	taurine upregulated gene 1	Other	other
A_55_P1976278	0.000233	0.21	1.324	D	PRKCB	protein kinase C, beta	Cytoplasm	kinase
A_55_P1983769	0.00127	0.371	1.323	D	BIRC5	baculoviral IAP repeat containing 5	Cytoplasm	other
A_55_P2021810	0.000733	0.307	1.322		ARC	activity-regulated cytoskeleton-associated protein	Cytoplasm	other
A_55_P2040425	0.0464	0.671	1.32	D	GUF1	GUF1 GTPase homolog (S. cerevisiae)	Cytoplasm	other
A_55_P1990785	0.00413	0.476	1.318	D	ZRANB3	zinc finger, RAN-binding domain containing 3	Nucleus	enzyme
A_55_P2057936	0.0176	0.59	1.314		Gm12250	predicted gene 12250	Cytoplasm	other
A_55_P2156425	0.0087	0.53	1.314		UPK1A	uroplakin 1A	Plasma Membrane	other
A_51_P123625	0.0283	0.62	1.313		IRG1	immunoresponsive 1 homolog (mouse)	Cytoplasm	enzyme
A_55_P2183750	0.0009	0.334	1.309	D	NCOA3	nuclear receptor coactivator 3	Nucleus	transcription regulator
A_55_P2000598	3.33e-05	0.0687	1.306		8030411F24Rik	RIKEN cDNA 8030411F24 gene	Other	other
A_52_P27020	0.0013	0.371	1.302	D	SGOL2	shugoshin-like 2 (S. pombe)	Nucleus	other
A_55_P2051229	0.00403	0.474	1.302		GPR132	G protein-coupled receptor 132	Plasma Membrane	G-protein coupled receptor
A_55_P1989865	0.0044	0.48	1.3	D	THRAP3	thyroid hormone receptor associated protein 3	Nucleus	transcription regulator
A_55_P2005873	0.0058	0.498	1.299		ZNF280D	zinc finger protein 280D	Other	other
A_55_P2182437	0.0031	0.447	1.299	D	TBC1D1	TBC1 (tre-2/USP6, BUB2, cdc16) domain family, member 1	Nucleus	other
A_55_P2235387	0.0002	0.199	1.299	D	FAM222B	family with sequence similarity 222, member B	Other	other
A_55_P2454099	0.0201	0.598	1.297	D	MGEA5	meningioma expressed antigen 5 (hyaluronidase)	Cytoplasm	enzyme
A_55_P2010386	0.00237	0.438	1.294	D	TSPAN32	tetraspanin 32	Plasma Membrane	other
A_51_P275976	0.0163	0.586	1.286		DOK1	docking protein 1, 62kDa (downstream of tyrosine kinase 1)	Plasma Membrane	kinase
A_55_P2087275	0.00217	0.429	1.286	D	Vmn2r3	vomeronasal 2, receptor 3	Other	other
A_55_P2007088	0.0255	0.619	1.284		RNF128	ring finger protein 128, E3 ubiquitin protein ligase	Cytoplasm	enzyme
A_55_P2448776	0.00837	0.53	1.281	D	MDN1	MDN1, midasin homolog (yeast)	Nucleus	other
A_55_P2081303	0.0067	0.507	1.28	D	TET2	tet methylcytosine dioxygenase 2	Nucleus	other
A_55_P2002757	0.00593	0.501	1.277		BLNK	B-cell linker	Cytoplasm	other
A_51_P302358	0.00427	0.48	1.276		LTB	lymphotoxin beta (TNF superfamily, member 3)	Extracellular Space	cytokine
A_55_P2175469	0.0259	0.619	1.276	D	CHD2	chromodomain helicase DNA binding protein 2	Nucleus	enzyme
A_52_P577748	0.00207	0.429	1.275		LPXN	leupaxin	Cytoplasm	transcription regulator
A_55_P1989563	0.0177	0.59	1.275		Cd163l1	CD163 molecule-like 1	Plasma Membrane	other
A_66_P134488	0	0	1.274		LIF	leukemia inhibitory factor	Extracellular Space	cytokine
A_55_P2040539	0.00277	0.441	1.273	D	BTBD9	BTB (POZ) domain containing 9	Other	other
A_55_P2106803	0.000133	0.169	1.271	D	BGLAP	bone gamma-carboxyglutamate (gla) protein	Extracellular Space	other
A_55_P2172146	0.00857	0.53	1.27		PDS5A	PDS5, regulator of cohesion maintenance, homolog A (S. cerevisiae)	Nucleus	other
A_55_P2362877	0.0036	0.464	1.27	D	4930471E19Rik	RIKEN cDNA 4930471E19 gene	Other	other
A_51_P410451	0.00173	0.425	1.268		TUBE1	tubulin, epsilon 1	Cytoplasm	other
A_55_P2006668	0.0146	0.579	1.268		PI4KB	phosphatidylinositol 4-kinase, catalytic, beta	Cytoplasm	kinase
A_55_P2128499	0.000633	0.287	1.267	D	CLEC10A	C-type lectin domain family 10, member A	Plasma Membrane	other
A_55_P2163729	0.0231	0.61	1.267		TVP23A	trans-golgi network vesicle protein 23 homolog A (S. cerevisiae)	Other	other
A_55_P2192729	0.0338	0.644	1.267		5830469G19Rik	RIKEN cDNA 5830469G19 gene	Other	other
A_52_P135313	0.0214	0.609	1.266	D	Vmn1r180	vomeronasal 1 receptor 180	Other	other
A_66_P101930	0.0238	0.614	1.266		LCE3C	late cornified envelope 3C	Other	other
A_52_P141161	0.000433	0.259	1.265	D	HNRNPF	heterogeneous nuclear ribonucleoprotein F	Nucleus	other
A_51_P464822	0.0257	0.619	1.264		Hist1h1e	histone cluster 1, H1e	Nucleus	other
A_55_P2200628	0.0327	0.64	1.262		4733401D01Rik	RIKEN cDNA 4733401D01 gene	Other	other
A_51_P196973	6.67e-05	0.116	1.261		CHAF1A	chromatin assembly factor 1, subunit A (p150)	Nucleus	other
A_51_P120717	0.0113	0.562	1.26		LMNB1	lamin B1	Nucleus	other
A_55_P2030938	3.33e-05	0.0687	1.26	D	TRIM59	tripartite motif containing 59	Cytoplasm	enzyme
A_51_P270519	3.33e-05	0.0687	1.259	D	APITD1/APITD1-CORT	apoptosis-inducing, TAF9-like domain 1	Nucleus	other
A_55_P2057112	0.00233	0.438	1.259		Prl8a2	prolactin family 8, subfamily a, member 2	Extracellular Space	cytokine
A_55_P1973874	0.0057	0.497	1.258		1700049E17Rik1	RIKEN cDNA 1700049E17 gene, gene 1	Other	other
A_55_P2135064	0.0219	0.61	1.256	D	H2-M2	histocompatibility 2, M region locus 2	Plasma Membrane	other
A_51_P363187	0.0271	0.62	1.255		CXCL2	chemokine (C-X-C motif) ligand 2	Extracellular Space	cytokine
A_55_P2080540	0.0432	0.664	1.255	D	MAP3K19	mitogen-activated protein kinase kinase kinase 19	Other	kinase
A_55_P2155504	0.0079	0.529	1.255		LCK	LCK proto-oncogene, Src family tyrosine kinase	Cytoplasm	kinase
A_55_P2079162	0.00343	0.454	1.254		ZC2HC1B	zinc finger, C2HC-type containing 1B	Other	other
A_55_P2048937	0.0096	0.534	1.253		KIF5C	kinesin family member 5C	Cytoplasm	other
A_55_P2149821	0.0395	0.659	1.253	D	SRSF11	serine/arginine-rich splicing factor 11	Nucleus	other
A_55_P2026125	0.00277	0.441	1.252	D	Srrm2	serine/arginine repetitive matrix 2	Nucleus	other
A_55_P2083028	0.00343	0.454	1.252		LOC102642820	chromobox protein homolog 3-like	Other	other
A_55_P2091274	0.00433	0.48	1.252	D	Sly	Sycp3 like Y-linked	Other	other
A_66_P104923	0.0266	0.62	1.251	D	IGHA1	immunoglobulin heavy constant alpha 1	Extracellular Space	other
A_55_P1961335	0.0371	0.654	1.249		CTSK	cathepsin K	Cytoplasm	peptidase
A_55_P2039622	0.0138	0.578	1.249		CLEC4A	C-type lectin domain family 4, member A	Plasma Membrane	transmembrane receptor
A_55_P2135200	0.00403	0.474	1.249		Slfn10-ps	schlafen 10, pseudogene	Other	other
A_65_P20433	0.0068	0.509	1.249		PARPBP	PARP1 binding protein	Nucleus	other
A_55_P2036883	0.00153	0.405	1.248	D	HIST2H2BF	histone cluster 2, H2bf	Nucleus	other
A_52_P663704	0.00523	0.486	1.247		PODNL1	podocan-like 1	Other	other
A_55_P2002712	0.0074	0.522	1.247		MLLT10	myeloid/lymphoid or mixed-lineage leukemia (trithorax homolog, Drosophila); translocated to, 10	Nucleus	transcription regulator
A_52_P218976	0.00577	0.497	1.246	D	CYLD	cylindromatosis (turban tumor syndrome)	Nucleus	transcription regulator
A_55_P2072980	0.048	0.673	1.246	D	SPTAN1	spectrin, alpha, non-erythrocytic 1	Plasma Membrane	other
A_55_P2202539	0.0096	0.534	1.246		BC028789	cDNA sequence BC028789	Other	other
A_55_P2277970	0.00177	0.425	1.244		DNAH1	dynein, axonemal, heavy chain 1	Extracellular Space	other
A_55_P1955998	0.0042	0.478	1.241	D	Nlrp1a	NLR family, pyrin domain containing 1A	Nucleus	other
A_55_P2045096	0.001	0.346	1.241	D	HJURP	Holliday junction recognition protein	Nucleus	other
A_55_P2293434	0.0162	0.586	1.24		5830419E12Rik	RIKEN cDNA 5830419E12 gene	Other	other
A_55_P1997225	0.002	0.429	1.238		AGAP2	ArfGAP with GTPase domain, ankyrin repeat and PH domain 2	Nucleus	enzyme
A_55_P2168426	0.0139	0.579	1.238		PCED1B	PC-esterase domain containing 1B	Other	other
A_51_P389885	0.0409	0.662	1.237		SPIC	Spi-C transcription factor (Spi-1/PU.1 related)	Nucleus	transcription regulator
A_52_P625171	0.0078	0.529	1.237	D	ASPH	aspartate beta-hydroxylase	Cytoplasm	enzyme
A_55_P2347976	0.0148	0.579	1.237		MIR17HG	miR-17-92 cluster host gene (non-protein coding)	Other	other
A_51_P202050	0.00783	0.529	1.236		DTX1	deltex 1, E3 ubiquitin ligase	Nucleus	transcription regulator
A_55_P2019601	0.0176	0.59	1.236	D	Csprs	component of Sp100-rs	Plasma Membrane	G-protein coupled receptor
A_55_P1970537	0.00953	0.534	1.235		BCL7B	B-cell CLL/lymphoma 7B	Other	other
A_55_P2015670	0.04	0.661	1.235	D	ITGA6	integrin, alpha 6	Plasma Membrane	transmembrane receptor
A_55_P2077866	0.0226	0.61	1.235	D	NKTR	natural killer cell triggering receptor	Plasma Membrane	other
A_51_P255456	0.0461	0.67	1.234		CYP1B1	cytochrome P450, family 1, subfamily B, polypeptide 1	Cytoplasm	enzyme
A_55_P2119214	0.0267	0.62	1.234		OR11A1	olfactory receptor, family 11, subfamily A, member 1	Plasma Membrane	G-protein coupled receptor
A_51_P503192	0.0231	0.61	1.233	D	RBM15B	RNA binding motif protein 15B	Nucleus	other
A_52_P163849	0.0131	0.575	1.233	D	IVNS1ABP	influenza virus NS1A binding protein	Nucleus	other
A_52_P194316	0.00253	0.439	1.233		ATP13A3	ATPase type 13A3	Extracellular Space	transporter
A_55_P2118734	0.00497	0.486	1.233	D	RNMT	RNA (guanine-7-) methyltransferase	Nucleus	enzyme
A_55_P2126368	0.000567	0.284	1.233		ATAD5	ATPase family, AAA domain containing 5	Extracellular Space	other
A_55_P2194958	0.0346	0.647	1.232	D	NFIA	nuclear factor I/A	Nucleus	transcription regulator
A_55_P1953788	0.0123	0.567	1.231	D	ITK	IL2-inducible T-cell kinase	Cytoplasm	kinase
A_55_P2100241	0.00403	0.474	1.231		Rn18s	18S ribosomal RNA	Other	other
A_51_P246773	0.0128	0.573	1.229		SESN3	sestrin 3	Extracellular Space	other
A_55_P1967880	0.0262	0.62	1.229		CHTF8	CTF8, chromosome transmission fidelity factor 8 homolog (S. cerevisiae)	Cytoplasm	other
A_55_P1998687	0.05	0.679	1.229	D	Gm4836	predicted gene 4836	Nucleus	other
A_51_P516705	0.0339	0.645	1.228	D	ERN1	endoplasmic reticulum to nucleus signaling 1	Cytoplasm	kinase
A_55_P2154914	0.0143	0.579	1.228		ACAP1	ArfGAP with coiled-coil, ankyrin repeat and PH domains 1	Plasma Membrane	other
A_51_P257419	0.0005	0.263	1.227		LHX2	LIM homeobox 2	Nucleus	transcription regulator
A_51_P267314	0.0177	0.59	1.226		TBC1D10C	TBC1 domain family, member 10C	Nucleus	other
A_51_P397437	0.0035	0.457	1.226		PRSS46	protease, serine, 46	Other	peptidase
A_52_P616404	0.0168	0.59	1.226	D	BARD1	BRCA1 associated RING domain 1	Nucleus	transcription regulator
A_55_P2010396	0.0247	0.619	1.226	D	Pde4d	phosphodiesterase 4D, cAMP specific	Cytoplasm	enzyme
A_52_P344376	0.0176	0.59	1.225	D	EIF4A2	eukaryotic translation initiation factor 4A2	Cytoplasm	translation regulator
A_55_P1990623	0.012	0.564	1.225		GRM6	glutamate receptor, metabotropic 6	Plasma Membrane	G-protein coupled receptor
A_55_P2125491	0.0016	0.411	1.225		TNFRSF4	tumor necrosis factor receptor superfamily, member 4	Plasma Membrane	transmembrane receptor
A_55_P2147220	0.00303	0.447	1.225	D	AK2	adenylate kinase 2	Cytoplasm	kinase
A_55_P2158067	0.0005	0.263	1.225	D	KRTAP4-3	keratin associated protein 4-3	Other	other
A_55_P1968276	0.00887	0.531	1.224		TOMM22	translocase of outer mitochondrial membrane 22 homolog (yeast)	Cytoplasm	transporter
A_55_P1973941	0.0273	0.62	1.224	D	SLC7A5	solute carrier family 7 (amino acid transporter light chain, L system), member 5	Plasma Membrane	transporter
A_55_P2137121	0.00397	0.474	1.224	D	SP140	SP140 nuclear body protein	Nucleus	transcription regulator
A_55_P2164534	0.0131	0.575	1.224	D	DTL	denticleless E3 ubiquitin protein ligase homolog (Drosophila)	Nucleus	other
A_51_P196444	0.00567	0.497	1.223		FOXC2	forkhead box C2 (MFH-1, mesenchyme forkhead 1)	Nucleus	transcription regulator
A_51_P343429	0.0241	0.615	1.223	D	SLC25A37	solute carrier family 25 (mitochondrial iron transporter), member 37	Cytoplasm	other
A_55_P1959833	0.0003	0.226	1.223		C15orf27	chromosome 15 open reading frame 27	Other	other
A_55_P1984023	0.0406	0.662	1.223		ARRB2	arrestin, beta 2	Cytoplasm	other
A_55_P2013559	0.00267	0.441	1.223	D	DPP6	dipeptidyl-peptidase 6	Plasma Membrane	peptidase
A_55_P2096674	0.00217	0.429	1.223	D	RANBP3L	RAN binding protein 3-like	Other	other
A_55_P2144526	0.048	0.673	1.223	D	FAM65B	family with sequence similarity 65, member B	Other	other
A_55_P2117033	0.0232	0.61	1.221	D	MTMR3	myotubularin related protein 3	Cytoplasm	phosphatase
A_55_P2161775	0.0048	0.486	1.221		PRR3	proline rich 3	Other	other
A_51_P407866	0.00277	0.441	1.22		1700020D05Rik	RIKEN cDNA 1700020D05 gene	Other	other
A_52_P461343	0.0173	0.59	1.22		UPK3A	uroplakin 3A	Cytoplasm	other
A_55_P2326507	0.0337	0.644	1.22		A630057N01Rik	RIKEN cDNA A630057N01 gene	Other	other
A_51_P339822	0.00623	0.504	1.219	D	ARHGAP4	Rho GTPase activating protein 4	Cytoplasm	other
A_55_P1954342	0.0122	0.567	1.219		TTC24	tetratricopeptide repeat domain 24	Other	other
A_55_P2255146	0.000133	0.169	1.219		2610020C07Rik	RIKEN cDNA 2610020C07 gene	Other	other
A_51_P140710	0.0419	0.664	1.218		CCL3L3	chemokine (C-C motif) ligand 3-like 3	Extracellular Space	cytokine
A_51_P314418	0.00507	0.486	1.218		BLM	Bloom syndrome, RecQ helicase-like	Nucleus	enzyme
A_52_P647607	0.00587	0.499	1.218	D	UBR4	ubiquitin protein ligase E3 component n-recognin 4	Nucleus	enzyme
A_55_P2106074	0.00293	0.445	1.218		WFIKKN1	WAP, follistatin/kazal, immunoglobulin, kunitz and netrin domain containing 1	Cytoplasm	other
A_55_P1962209	0.00613	0.504	1.217	D	CXCR6	chemokine (C-X-C motif) receptor 6	Plasma Membrane	G-protein coupled receptor
A_55_P1972381	0.0141	0.579	1.217		GJB4	gap junction protein, beta 4, 30.3kDa	Plasma Membrane	transporter
A_55_P2079076	0.000933	0.337	1.217	D	CACNA1I	calcium channel, voltage-dependent, T type, alpha 1I subunit	Plasma Membrane	ion channel
A_51_P229599	0.0133	0.576	1.216		ETNK1	ethanolamine kinase 1	Cytoplasm	kinase
A_51_P449325	0.00913	0.533	1.216		HLA-DOA	major histocompatibility complex, class II, DO alpha	Plasma Membrane	transmembrane receptor
A_51_P518592	0.0213	0.608	1.216	D	ATXN7	ataxin 7	Nucleus	other
A_52_P228551	0.00523	0.486	1.216		GPR176	G protein-coupled receptor 176	Plasma Membrane	G-protein coupled receptor
A_52_P595824	0.00723	0.517	1.216		CPEB4	cytoplasmic polyadenylation element binding protein 4	Plasma Membrane	other
A_55_P1964327	0.00103	0.347	1.216	D	PPWD1	peptidylprolyl isomerase domain and WD repeat containing 1	Nucleus	enzyme
A_55_P2198648	0.00377	0.471	1.216		5830420C07Rik	RIKEN cDNA 5830420C07 gene	Other	other
A_55_P2316335	0.0109	0.557	1.216	D	GFM2	G elongation factor, mitochondrial 2	Cytoplasm	translation regulator
A_66_P114054	0.0146	0.579	1.216		SCO2	SCO2 cytochrome c oxidase assembly protein	Cytoplasm	other
A_51_P167360	0.0016	0.411	1.215	D	PTPN7	protein tyrosine phosphatase, non-receptor type 7	Cytoplasm	phosphatase
A_55_P2078093	0.004	0.474	1.215	D	Foxl2os	forkhead box L2, opposite strand	Other	other
A_52_P367745	0.0395	0.659	1.214		ACADS	acyl-CoA dehydrogenase, C-2 to C-3 short chain	Cytoplasm	enzyme
A_55_P2061278	0.00753	0.526	1.214		Sik1	salt inducible kinase 1	Other	kinase
A_51_P408749	0.0116	0.563	1.212	D	4933439C10Rik	RIKEN cDNA 4933439C10 gene	Other	other
A_55_P1970414	0.00533	0.491	1.212	D	MCCC1	methylcrotonoyl-CoA carboxylase 1 (alpha)	Cytoplasm	enzyme
A_55_P2023667	0.026	0.619	1.211		APEX2	APEX nuclease (apurinic/apyrimidinic endonuclease) 2	Nucleus	enzyme
A_55_P2064292	0.03	0.632	1.211		COL7A1	collagen, type VII, alpha 1	Extracellular Space	other
A_55_P2129373	0.00953	0.534	1.211		CAPN11	calpain 11	Cytoplasm	peptidase
A_52_P925277	0.0116	0.562	1.21	D	BCL11B	B-cell CLL/lymphoma 11B (zinc finger protein)	Nucleus	other
A_55_P1953489	0.0346	0.647	1.21		LRRC8B	leucine rich repeat containing 8 family, member B	Other	other
A_55_P2027136	0.0215	0.609	1.21		HIST2H3A	histone cluster 2, H3a	Nucleus	other
A_55_P2035286	0.0148	0.579	1.21	D	UHRF1	ubiquitin-like with PHD and ring finger domains 1	Nucleus	transcription regulator
A_55_P2076797	0.0203	0.598	1.21	D	DDX5	DEAD (Asp-Glu-Ala-Asp) box helicase 5	Nucleus	enzyme
A_55_P2097983	0.0242	0.616	1.21	D	H60b/H60c	histocompatibility 60c	Plasma Membrane	other
A_52_P194851	0.0225	0.61	1.209	D	C5orf42	chromosome 5 open reading frame 42	Other	other
A_55_P2084533	0.0086	0.53	1.209		ZBTB40	zinc finger and BTB domain containing 40	Nucleus	other
A_55_P2136526	0.016	0.586	1.209	D	KMT2D	lysine (K)-specific methyltransferase 2D	Nucleus	transcription regulator
A_52_P97670	0.017	0.59	1.208	D	ATAD2B	ATPase family, AAA domain containing 2B	Nucleus	other
A_55_P2024803	0.0124	0.568	1.208	D	MMP12	matrix metallopeptidase 12 (macrophage elastase)	Extracellular Space	peptidase
A_55_P2160451	0.00733	0.521	1.208	D	STK26	serine/threonine protein kinase 26	Nucleus	kinase
A_55_P2160716	0.0157	0.584	1.208	D	ARF5	ADP-ribosylation factor 5	Cytoplasm	enzyme
A_55_P2183438	0.0202	0.598	1.208	D	RUNX1	runt-related transcription factor 1	Nucleus	transcription regulator
A_55_P2329923	0.0256	0.619	1.208	D	CAMKK2	calcium/calmodulin-dependent protein kinase kinase 2, beta	Cytoplasm	kinase
A_55_P2430472	0.0194	0.594	1.208	D	DIDO1	death inducer-obliterator 1	Nucleus	other
A_55_P2447879	0.00543	0.491	1.208	D	ASXL2	additional sex combs like transcriptional regulator 2	Extracellular Space	other
A_66_P126552	0.0112	0.561	1.208	D	PRR14L	proline rich 14-like	Other	enzyme
A_51_P179461	0.0361	0.652	1.207		EID3	EP300 interacting inhibitor of differentiation 3	Cytoplasm	other
A_55_P2052006	0.0237	0.613	1.207	D	NOL4	nucleolar protein 4	Nucleus	other
A_65_P20371	0.045	0.668	1.207	D	BCLAF1	BCL2-associated transcription factor 1	Nucleus	transcription regulator
A_51_P167426	0.0148	0.579	1.206	D	HERC1	HECT and RLD domain containing E3 ubiquitin protein ligase family member 1	Cytoplasm	other
A_51_P402994	0.00987	0.538	1.206		DDX3Y	DEAD (Asp-Glu-Ala-Asp) box helicase 3, Y-linked	Other	enzyme
A_52_P128134	0.00773	0.528	1.206		FOXD1	forkhead box D1	Nucleus	transcription regulator
A_55_P1979491	0.0057	0.497	1.206		CD28	CD28 molecule	Plasma Membrane	transmembrane receptor
A_55_P1997407	0.0278	0.62	1.206	D	ELMSAN1	ELM2 and Myb/SANT-like domain containing 1	Nucleus	other
A_55_P2055123	0.0124	0.568	1.206	D	FRRS1	ferric-chelate reductase 1	Plasma Membrane	transmembrane receptor
A_55_P2212027	0.0461	0.67	1.206	D	UTRN	utrophin	Plasma Membrane	transmembrane receptor
A_66_P106836	0.000233	0.21	1.206	D	KMO	kynurenine 3-monooxygenase (kynurenine 3-hydroxylase)	Cytoplasm	enzyme
A_66_P136778	0.0492	0.676	1.206		MAPK15	mitogen-activated protein kinase 15	Cytoplasm	kinase
A_55_P1978506	0.00917	0.533	1.205		H2-Q8	histocompatibility 2, Q region locus 8	Plasma Membrane	other
A_55_P1980308	0.0148	0.579	1.205	D	STAP1	signal transducing adaptor family member 1	Cytoplasm	other
A_55_P2023021	0.00643	0.507	1.205		Gm6961	predicted gene 6961	Other	other
A_55_P2091350	0.0428	0.664	1.205		MT-ND4L	NADH dehydrogenase, subunit 4L (complex I)	Cytoplasm	enzyme
A_51_P498212	0.00103	0.347	1.204	D	UBE2J1	ubiquitin-conjugating enzyme E2, J1	Cytoplasm	enzyme
A_52_P255224	0.0064	0.507	1.204	D	Gm5784	predicted gene 5784	Other	other
A_52_P265544	0.0454	0.668	1.204	D	EXOC6B	exocyst complex component 6B	Other	other
A_55_P2077027	0.0179	0.59	1.204		RHPN1	rhophilin, Rho GTPase binding protein 1	Cytoplasm	other
A_51_P318830	0.0207	0.603	1.203		SYT10	synaptotagmin X	Cytoplasm	transporter
A_51_P400453	0.0241	0.615	1.203	D	PTEN	phosphatase and tensin homolog	Cytoplasm	phosphatase
A_55_P1978465	0.000467	0.263	1.203	D	H2-Q5	histocompatibility 2, Q region locus 5	Other	other
A_55_P1994062	0.00227	0.438	1.203	D	Emx2os	Emx2 opposite strand/antisense transcript (non-protein coding)	Other	other
A_55_P2032740	0.0256	0.619	1.203	D	IARS2	isoleucyl-tRNA synthetase 2, mitochondrial	Cytoplasm	enzyme
A_55_P2121618	0.0187	0.591	1.203	D	TOX4	TOX high mobility group box family member 4	Nucleus	other
A_55_P2144914	0.0375	0.655	1.203	D	CSNK1G3	casein kinase 1, gamma 3	Cytoplasm	kinase
A_55_P2429480	0.0454	0.668	1.203		ATAD2	ATPase family, AAA domain containing 2	Nucleus	enzyme
A_55_P2044364	0.0197	0.595	1.202		MMS22L	MMS22-like, DNA repair protein	Nucleus	other
A_55_P2106961	0.0237	0.613	1.202	D	2900097C17Rik	RIKEN cDNA 2900097C17 gene	Other	other
A_66_P105270	0.0185	0.591	1.202		HAO1	hydroxyacid oxidase (glycolate oxidase) 1	Cytoplasm	enzyme
A_51_P415395	0.00433	0.48	1.201	D	C2CD4B	C2 calcium-dependent domain containing 4B	Plasma Membrane	other
A_55_P1998656	0.0343	0.645	1.201	D	ENTPD5	ectonucleoside triphosphate diphosphohydrolase 5	Cytoplasm	enzyme
A_55_P2042993	0.0452	0.668	1.201	D	ARL6IP6	ADP-ribosylation factor-like 6 interacting protein 6	Other	other
A_51_P398603	0.0491	0.676	1.2		CCDC150	coiled-coil domain containing 150	Other	other
A_55_P2092730	0.0094	0.533	1.2	D	WDFY1	WD repeat and FYVE domain containing 1	Cytoplasm	other
A_55_P2148809	0.0156	0.584	1.2		ZAN	zonadhesin	Plasma Membrane	other
A_51_P164420	0.0268	0.62	-1.201		EEF1E1	eukaryotic translation elongation factor 1 epsilon 1	Cytoplasm	translation regulator
A_51_P169745	0.00793	0.529	-1.201	D	TUBA1A	tubulin, alpha 1a	Cytoplasm	other
A_51_P213676	0.003	0.447	-1.201	D	COL19A1	collagen, type XIX, alpha 1	Extracellular Space	other
A_51_P413507	0.00353	0.459	-1.201		2010109A12Rik	RIKEN cDNA 2010109A12 gene	Other	other
A_52_P128068	0.0461	0.67	-1.201	D	KAZN	kazrin, periplakin interacting protein	Plasma Membrane	other
A_55_P2181597	0.0271	0.62	-1.201	D	MFAP2	microfibrillar-associated protein 2	Extracellular Space	other
A_52_P655948	0.00493	0.486	-1.202	D	C16orf52	chromosome 16 open reading frame 52	Other	other
A_55_P2016193	0.00593	0.501	-1.202	D	AAED1	AhpC/TSA antioxidant enzyme domain containing 1	Other	other
A_55_P2185821	0.000767	0.307	-1.202	D	CYP3A7	cytochrome P450, family 3, subfamily A, polypeptide 7	Cytoplasm	enzyme
A_51_P144894	0.0213	0.608	-1.203		9230104L09Rik	RIKEN cDNA 9230104L09 gene	Other	other
A_51_P382512	0.0123	0.567	-1.203		ZNF416	zinc finger protein 416	Nucleus	other
A_52_P266132	0.022	0.61	-1.203		FGL2	fibrinogen-like 2	Extracellular Space	peptidase
A_52_P322181	0.0373	0.655	-1.203	D	ADRB1	adrenoceptor beta 1	Plasma Membrane	G-protein coupled receptor
A_55_P2025760	0.00617	0.504	-1.203		ADAM9	ADAM metallopeptidase domain 9	Plasma Membrane	peptidase
A_55_P2083609	0.0031	0.447	-1.203		DKK3	dickkopf WNT signaling pathway inhibitor 3	Extracellular Space	cytokine
A_55_P2133637	0.0218	0.61	-1.203	D	ETFA	electron-transfer-flavoprotein, alpha polypeptide	Cytoplasm	transporter
A_51_P129149	0.00377	0.471	-1.204	D	GATAD2A	GATA zinc finger domain containing 2A	Nucleus	transcription regulator
A_51_P165451	0.0206	0.603	-1.204		Pbld2	phenazine biosynthesis-like protein domain containing 2	Other	other
A_51_P325856	0.00273	0.441	-1.204		MCEMP1	mast cell-expressed membrane protein 1	Other	other
A_51_P484671	0.0184	0.591	-1.204		ADCY3	adenylate cyclase 3	Plasma Membrane	enzyme
A_55_P2104363	0.0181	0.591	-1.204	D	CYSLTR1	cysteinyl leukotriene receptor 1	Plasma Membrane	G-protein coupled receptor
A_55_P2288232	0.0104	0.546	-1.204	D	GUCY1A2	guanylate cyclase 1, soluble, alpha 2	Cytoplasm	enzyme
A_51_P304859	0.0371	0.654	-1.205		ZFAND6	zinc finger, AN1-type domain 6	Other	other
A_52_P330395	0.0328	0.64	-1.205	D	FARP1	FERM, RhoGEF (ARHGEF) and pleckstrin domain protein 1 (chondrocyte-derived)	Plasma Membrane	other
A_52_P568781	0.0109	0.557	-1.205	D	SEC63	SEC63 homolog (S. cerevisiae)	Cytoplasm	transporter
A_55_P2026340	0.00627	0.506	-1.205	D	FMO5	flavin containing monooxygenase 5	Cytoplasm	enzyme
A_51_P124254	0.0377	0.655	-1.206		COL4A1	collagen, type IV, alpha 1	Extracellular Space	other
A_52_P15461	0.0174	0.59	-1.206		IL15	interleukin 15	Extracellular Space	cytokine
A_55_P2061319	0.0103	0.546	-1.206	D	MTHFS	5,10-methenyltetrahydrofolate synthetase (5-formyltetrahydrofolate cyclo-ligase)	Cytoplasm	enzyme
A_51_P286034	0.0353	0.649	-1.207		CCDC117	coiled-coil domain containing 117	Other	other
A_51_P407165	0.0224	0.61	-1.207	D	ABHD5	abhydrolase domain containing 5	Cytoplasm	enzyme
A_52_P635312	0.00723	0.517	-1.207	D	IRX2	iroquois homeobox 2	Nucleus	transcription regulator
A_52_P8459	0.0299	0.632	-1.207		Tpsab1	tryptase alpha/beta 1	Nucleus	peptidase
A_55_P1965184	0.00263	0.44	-1.207	D	FBXL3	F-box and leucine-rich repeat protein 3	Nucleus	enzyme
A_55_P1993836	0.00583	0.499	-1.207	D	DUSP7	dual specificity phosphatase 7	Cytoplasm	phosphatase
A_55_P2142251	0.0417	0.663	-1.207		HIST1H3G	histone cluster 1, H3g	Nucleus	other
A_51_P156927	0.0213	0.608	-1.208	D	ARID4A	AT rich interactive domain 4A (RBP1-like)	Nucleus	transcription regulator
A_51_P224175	0.016	0.586	-1.208	D	C9orf64	chromosome 9 open reading frame 64	Other	other
A_55_P2081313	0.017	0.59	-1.208	D	GNAS	GNAS complex locus	Plasma Membrane	enzyme
A_55_P2112185	0.0103	0.546	-1.208		NHSL1	NHS-like 1	Other	other
A_55_P2120682	0.00127	0.371	-1.208	D	GOLGA7	golgin A7	Cytoplasm	other
A_66_P131324	0.0478	0.672	-1.208		C330013F16Rik	RIKEN cDNA C330013F16 gene	Other	other
A_52_P457567	0.0026	0.44	-1.209	D	SLC4A4	solute carrier family 4 (sodium bicarbonate cotransporter), member 4	Plasma Membrane	transporter
A_55_P2059957	0.0439	0.666	-1.209	D	SNX7	sorting nexin 7	Other	transporter
A_51_P176365	0.0114	0.562	-1.21	D	GIMAP1-GIMAP5	GIMAP1-GIMAP5 readthrough	Cytoplasm	other
A_51_P279308	0.0019	0.427	-1.21	D	ACBD5	acyl-CoA binding domain containing 5	Nucleus	other
A_51_P372895	0.0123	0.568	-1.21		ZNF433	zinc finger protein 433	Nucleus	other
A_51_P481644	0.000967	0.343	-1.21		MBIP	MAP3K12 binding inhibitory protein 1	Nucleus	other
A_55_P2344593	0.0397	0.66	-1.21		4930554G24Rik	RIKEN cDNA 4930554G24 gene	Other	other
A_51_P349341	0.0322	0.637	-1.211		NPC1	Niemann-Pick disease, type C1	Cytoplasm	transporter
A_52_P515880	0.0101	0.541	-1.211		VSNL1	visinin-like 1	Cytoplasm	other
A_55_P1958349	0.0388	0.659	-1.211	D	NIPSNAP3A	nipsnap homolog 3A (C. elegans)	Nucleus	other
A_55_P1958547	0.0001	0.155	-1.211		Gm7550	predicted gene 7550	Other	other
A_55_P2043882	0.0055	0.491	-1.211	D	TRPC7	transient receptor potential cation channel, subfamily C, member 7	Plasma Membrane	ion channel
A_52_P8227	0.00837	0.53	-1.212	D	LYPLA1	lysophospholipase I	Cytoplasm	enzyme
A_55_P1960281	0.0163	0.586	-1.212	D	MED7	mediator complex subunit 7	Nucleus	transcription regulator
A_55_P1980746	0.00177	0.425	-1.212		DRAM2	DNA-damage regulated autophagy modulator 2	Cytoplasm	other
A_55_P1983544	0.00843	0.53	-1.212	D	TMED5	transmembrane emp24 protein transport domain containing 5	Cytoplasm	other
A_55_P2028310	0.0138	0.578	-1.212	D	TRAPPC1	trafficking protein particle complex 1	Cytoplasm	other
A_55_P2066309	0.024	0.615	-1.212		SLC39A8	solute carrier family 39 (zinc transporter), member 8	Extracellular Space	transporter
A_55_P2092391	0.0311	0.633	-1.212		CTBS	chitobiase, di-N-acetyl-	Cytoplasm	enzyme
A_51_P144249	0.0299	0.632	-1.213	D	UBR1	ubiquitin protein ligase E3 component n-recognin 1	Cytoplasm	enzyme
A_51_P180974	0.00937	0.533	-1.213		PRKCDBP	protein kinase C, delta binding protein	Cytoplasm	other
A_52_P460791	0.0302	0.632	-1.213		PPY	pancreatic polypeptide	Extracellular Space	other
A_55_P1972605	0.0426	0.664	-1.213	D	ADORA3	adenosine A3 receptor	Plasma Membrane	G-protein coupled receptor
A_51_P346871	0.0006	0.286	-1.214		IFT20	intraflagellar transport 20	Cytoplasm	other
A_55_P2154749	0.0072	0.517	-1.214		SHISA6	shisa family member 6	Other	other
A_51_P203675	0.0275	0.62	-1.215		TREM3	triggering receptor expressed on myeloid cells 3	Plasma Membrane	other
A_51_P229925	0.0158	0.585	-1.215		CHST7	carbohydrate (N-acetylglucosamine 6-O) sulfotransferase 7	Cytoplasm	enzyme
A_51_P508770	0.0387	0.659	-1.215		MMP17	matrix metallopeptidase 17 (membrane-inserted)	Extracellular Space	peptidase
A_52_P225898	0.0221	0.61	-1.215		KCNJ8	potassium inwardly-rectifying channel, subfamily J, member 8	Plasma Membrane	ion channel
A_52_P78373	0.0304	0.633	-1.215		SORBS3	sorbin and SH3 domain containing 3	Cytoplasm	other
A_55_P2106901	0.0186	0.591	-1.215		NKAIN4	Na+/K+ transporting ATPase interacting 4	Other	other
A_55_P2176280	0.0404	0.662	-1.215	D	PRKAR1B	protein kinase, cAMP-dependent, regulatory, type I, beta	Cytoplasm	kinase
A_55_P2178632	0.00173	0.425	-1.215	D	TMEM80	transmembrane protein 80	Other	other
A_65_P12392	0.0391	0.659	-1.215	D	TIMP2	TIMP metallopeptidase inhibitor 2	Extracellular Space	other
A_66_P116451	0.00913	0.533	-1.215		2210039B01Rik	RIKEN cDNA 2210039B01 gene	Other	other
A_51_P137029	0.0403	0.662	-1.216	D	PLCE1	phospholipase C, epsilon 1	Cytoplasm	enzyme
A_51_P274124	0.0155	0.583	-1.216		MANSC1	MANSC domain containing 1	Other	other
A_55_P1986341	0.0383	0.658	-1.216		Gm4956	predicted gene 4956	Other	other
A_55_P2013223	0.00943	0.534	-1.216		S100Z	S100 calcium binding protein Z	Other	other
A_55_P2035946	0.0189	0.591	-1.216		PENK	proenkephalin	Extracellular Space	other
A_55_P2054854	0.0492	0.676	-1.216	D	ART4	ADP-ribosyltransferase 4 (Dombrock blood group)	Nucleus	enzyme
A_55_P2139043	0.0376	0.655	-1.216	D	KIAA1191	KIAA1191	Cytoplasm	other
A_55_P2380970	0.0304	0.633	-1.216	D	NALCN	sodium leak channel, non-selective	Plasma Membrane	ion channel
A_51_P281380	0.0177	0.59	-1.217	D	TSPAN5	tetraspanin 5	Plasma Membrane	other
A_55_P1980730	0.013	0.574	-1.217	D	PLCB1	phospholipase C, beta 1 (phosphoinositide-specific)	Cytoplasm	enzyme
A_55_P1981804	0.0489	0.676	-1.217		GP1BA	glycoprotein Ib (platelet), alpha polypeptide	Plasma Membrane	other
A_51_P237585	0.0114	0.562	-1.218	D	BTNL9	butyrophilin-like 9	Other	other
A_55_P2026420	0.0162	0.586	-1.218		POU6F1	POU class 6 homeobox 1	Nucleus	transcription regulator
A_55_P2104743	0.0143	0.579	-1.218	D	Gm3383	predicted gene 3383	Other	other
A_51_P249193	0.0355	0.649	-1.219	D	GSG1L	GSG1-like	Plasma Membrane	other
A_55_P2163928	0.0114	0.562	-1.219	D	FAM127A	family with sequence similarity 127, member A	Plasma Membrane	other
A_51_P109449	0.0115	0.562	-1.22		LTB4R	leukotriene B4 receptor	Plasma Membrane	G-protein coupled receptor
A_52_P116264	0.0367	0.654	-1.22		ADHFE1	alcohol dehydrogenase, iron containing, 1	Cytoplasm	enzyme
A_52_P319774	0.0138	0.578	-1.22	D	KCNIP4	Kv channel interacting protein 4	Plasma Membrane	ion channel
A_55_P1983848	0.0256	0.619	-1.22		TC2N	tandem C2 domains, nuclear	Nucleus	transporter
A_55_P2012960	0.0134	0.577	-1.22		GPX7	glutathione peroxidase 7	Cytoplasm	enzyme
A_55_P2050226	0.0338	0.644	-1.22	D	ACKR4	atypical chemokine receptor 4	Plasma Membrane	G-protein coupled receptor
A_52_P327402	0.00473	0.486	-1.221		CDS1	CDP-diacylglycerol synthase (phosphatidate cytidylyltransferase) 1	Cytoplasm	enzyme
A_52_P597608	0.0055	0.491	-1.221	D	STK16	serine/threonine kinase 16	Cytoplasm	kinase
A_55_P2092869	0.0038	0.471	-1.221		ANXA9	annexin A9	Plasma Membrane	transmembrane receptor
A_55_P2121081	0.00837	0.53	-1.221	D	CUL2	cullin 2	Nucleus	enzyme
A_55_P2150831	0.0282	0.62	-1.221	D	CDH4	cadherin 4, type 1, R-cadherin (retinal)	Plasma Membrane	other
A_55_P2003648	0.00927	0.533	-1.222	D	BAG5	BCL2-associated athanogene 5	Cytoplasm	other
A_51_P153036	0.0105	0.548	-1.223		TAS2R4	taste receptor, type 2, member 4	Plasma Membrane	G-protein coupled receptor
A_55_P2020806	0.0034	0.454	-1.223	D	Vmn1r32	vomeronasal 1 receptor 32	Plasma Membrane	G-protein coupled receptor
A_51_P201873	0.000333	0.232	-1.224		GPR88	G protein-coupled receptor 88	Plasma Membrane	G-protein coupled receptor
A_51_P305628	0.00807	0.53	-1.224	D	ATP8A2	ATPase, aminophospholipid transporter, class I, type 8A, member 2	Plasma Membrane	transporter
A_55_P2051414	0.00987	0.538	-1.224		AXL	AXL receptor tyrosine kinase	Plasma Membrane	kinase
A_51_P303180	0.0005	0.263	-1.225		FAM114A1	family with sequence similarity 114, member A1	Extracellular Space	other
A_52_P627068	0.0321	0.637	-1.225	D	DISP2	dispatched homolog 2 (Drosophila)	Other	other
A_55_P1957213	0.0305	0.633	-1.225		3930401B19Rik	RIKEN cDNA 3930401B19 gene	Other	other
A_55_P2012899	0.00303	0.447	-1.225		VSIG4	V-set and immunoglobulin domain containing 4	Plasma Membrane	other
A_55_P2119772	0.0227	0.61	-1.225	D	SCN3A	sodium channel, voltage-gated, type III, alpha subunit	Plasma Membrane	ion channel
A_55_P2145389	0.0456	0.669	-1.225	D	FLRT3	fibronectin leucine rich transmembrane protein 3	Plasma Membrane	other
A_66_P139546	0.002	0.429	-1.225		IGFBP6	insulin-like growth factor binding protein 6	Extracellular Space	other
A_52_P116006	0.0143	0.579	-1.226	D	GDA	guanine deaminase	Cytoplasm	enzyme
A_52_P207335	0.00547	0.491	-1.226		TMEM246	transmembrane protein 246	Other	other
A_52_P408438	0.0033	0.454	-1.226		ARPP19	cAMP-regulated phosphoprotein, 19kDa	Cytoplasm	transporter
A_52_P536494	0.0365	0.653	-1.226		MYCN	v-myc avian myelocytomatosis viral oncogene neuroblastoma derived homolog	Nucleus	transcription regulator
A_51_P386270	0.0423	0.664	-1.227	D	Cyp2d9	cytochrome P450, family 2, subfamily d, polypeptide 9	Cytoplasm	other
A_51_P467110	0.00693	0.51	-1.227		DPP4	dipeptidyl-peptidase 4	Plasma Membrane	peptidase
A_52_P464003	0.0043	0.48	-1.227		ATG3	autophagy related 3	Cytoplasm	enzyme
A_55_P1990067	0.0357	0.65	-1.227		Gm9525	predicted gene 9525	Other	other
A_55_P2024525	0.00987	0.538	-1.227		PRDM8	PR domain containing 8	Nucleus	transcription regulator
A_55_P2045208	0.0433	0.664	-1.227	D	DLL3	delta-like 3 (Drosophila)	Extracellular Space	other
A_51_P475076	0.0118	0.564	-1.228	D	VBP1	von Hippel-Lindau binding protein 1	Cytoplasm	other
A_52_P554703	0.0065	0.507	-1.228	D	GPRIN3	GPRIN family member 3	Other	other
A_55_P2133845	0.000967	0.343	-1.228		EID2B	EP300 interacting inhibitor of differentiation 2B	Other	other
A_51_P303061	0.0126	0.57	-1.229		ADCY8	adenylate cyclase 8 (brain)	Plasma Membrane	enzyme
A_51_P436342	0.0245	0.619	-1.229		HOXB5	homeobox B5	Nucleus	transcription regulator
A_55_P2109257	0.0168	0.59	-1.229	D	NIPAL3	NIPA-like domain containing 3	Other	other
A_55_P2160623	0.0137	0.578	-1.229	D	KALRN	kalirin, RhoGEF kinase	Cytoplasm	kinase
A_51_P349888	0.000667	0.299	-1.23		Ang2	angiogenin, ribonuclease A family, member 2	Other	other
A_55_P2156186	0.0146	0.579	-1.23	D	C1orf54	chromosome 1 open reading frame 54	Other	other
A_51_P231320	0.0341	0.645	-1.231		MMP8	matrix metallopeptidase 8 (neutrophil collagenase)	Extracellular Space	peptidase
A_52_P50207	0.0292	0.626	-1.231		Olfr1427	olfactory receptor 1427	Plasma Membrane	G-protein coupled receptor
A_55_P1997569	0.00287	0.442	-1.231		NKX6-2	NK6 homeobox 2	Nucleus	transcription regulator
A_52_P15300	0.00807	0.53	-1.232		HOXB2	homeobox B2	Nucleus	transcription regulator
A_52_P507498	0.0211	0.607	-1.232	D	PLXNC1	plexin C1	Plasma Membrane	transmembrane receptor
A_55_P1976237	0.0165	0.589	-1.232		Dnajb3	DnaJ (Hsp40) homolog, subfamily B, member 3	Cytoplasm	other
A_55_P2045896	0.00333	0.454	-1.232		GDNF	glial cell derived neurotrophic factor	Extracellular Space	growth factor
A_55_P2074281	0.0364	0.653	-1.232	D	NR2F1	nuclear receptor subfamily 2, group F, member 1	Nucleus	ligand-dependent nuclear receptor
A_55_P2079560	0.0003	0.226	-1.233	D	LILRB3	leukocyte immunoglobulin-like receptor, subfamily B (with TM and ITIM domains), member 3	Plasma Membrane	transmembrane receptor
A_52_P98778	0.0105	0.549	-1.234		Ang4	angiogenin, ribonuclease A family, member 4	Other	enzyme
A_55_P1981281	0.0329	0.641	-1.234	D	ANKRD33	ankyrin repeat domain 33	Nucleus	transcription regulator
A_55_P2137979	0.00843	0.53	-1.234	D	Crb3	crumbs homolog 3 (Drosophila)	Plasma Membrane	other
A_51_P422685	0.00647	0.507	-1.235		ZMAT4	zinc finger, matrin-type 4	Nucleus	other
A_52_P229052	0.0039	0.474	-1.235	D	TMEFF2	transmembrane protein with EGF-like and two follistatin-like domains 2	Cytoplasm	other
A_55_P1967168	0.0188	0.591	-1.235		LRP4	low density lipoprotein receptor-related protein 4	Extracellular Space	other
A_55_P1970910	0.0144	0.579	-1.235	D	STARD13	StAR-related lipid transfer (START) domain containing 13	Cytoplasm	other
A_55_P2105685	0.00883	0.531	-1.235	D	ADRB3	adrenoceptor beta 3	Plasma Membrane	G-protein coupled receptor
A_51_P179258	0.0417	0.663	-1.236	D	KIF26B	kinesin family member 26B	Other	other
A_55_P2077098	0.0369	0.654	-1.236	D	POF1B	premature ovarian failure, 1B	Plasma Membrane	other
A_55_P2097126	0.002	0.429	-1.236	D	CNEP1R1	CTD nuclear envelope phosphatase 1 regulatory subunit 1	Other	other
A_51_P123879	0.00437	0.48	-1.237		TECRL	trans-2,3-enoyl-CoA reductase-like	Other	other
A_51_P127297	0.0065	0.507	-1.237		HSD11B1	hydroxysteroid (11-beta) dehydrogenase 1	Cytoplasm	enzyme
A_55_P2321979	0.0091	0.533	-1.237		AI314760	expressed sequence AI314760	Other	other
A_55_P2384521	0.0276	0.62	-1.237	D	ANKRD33B	ankyrin repeat domain 33B	Other	other
A_51_P478098	0.0222	0.61	-1.238	D	EPB41L5	erythrocyte membrane protein band 4.1 like 5	Plasma Membrane	other
A_52_P173555	0.0226	0.61	-1.238	D	CD247	CD247 molecule	Plasma Membrane	transmembrane receptor
A_52_P529195	0.0177	0.59	-1.238		Pcdhb4	protocadherin beta 4	Plasma Membrane	other
A_55_P2003976	0.0388	0.659	-1.238		TPBGL	trophoblast glycoprotein-like	Other	other
A_65_P19089	0.0003	0.226	-1.238	D	ESRRG	estrogen-related receptor gamma	Nucleus	ligand-dependent nuclear receptor
A_51_P196629	6.67e-05	0.116	-1.239		FAM102B	family with sequence similarity 102, member B	Other	other
A_52_P109548	0.0206	0.603	-1.239	D	MAP7	microtubule-associated protein 7	Cytoplasm	other
A_66_P126640	0.0174	0.59	-1.239	D	CA8	carbonic anhydrase VIII	Cytoplasm	enzyme
A_51_P308029	0.0373	0.655	-1.24		C10orf35	chromosome 10 open reading frame 35	Other	other
A_52_P18081	0.0131	0.575	-1.24	D	TMEM206	transmembrane protein 206	Plasma Membrane	other
A_55_P2019890	0.0197	0.595	-1.24		RASEF	RAS and EF-hand domain containing	Other	other
A_55_P2094034	0.00547	0.491	-1.24	D	NRG2	neuregulin 2	Extracellular Space	growth factor
A_66_P102722	0.0188	0.591	-1.24		BSPH1	binder of sperm protein homolog 1	Plasma Membrane	other
A_51_P293781	0.0273	0.62	-1.241	D	FKBP1B	FK506 binding protein 1B, 12.6 kDa	Cytoplasm	enzyme
A_51_P405397	0.00267	0.441	-1.241	D	ECM1	extracellular matrix protein 1	Extracellular Space	transporter
A_55_P1971599	0.0457	0.67	-1.241	D	BCAN	brevican	Extracellular Space	other
A_55_P2012201	0.0136	0.578	-1.241		APP	amyloid beta (A4) precursor protein	Plasma Membrane	other
A_55_P2025268	0.0349	0.648	-1.241	D	PQLC3	PQ loop repeat containing 3	Other	other
A_55_P2058601	0.0106	0.55	-1.241		LOC102636451	uncharacterized LOC102636451	Other	other
A_55_P2129488	0.0349	0.648	-1.241		Wfdc10	WAP four-disulfide core domain 10	Other	other
A_52_P207132	0.0233	0.61	-1.242	D	PLCXD3	phosphatidylinositol-specific phospholipase C, X domain containing 3	Other	other
A_52_P325477	0.0308	0.633	-1.242	D	TRIM16	tripartite motif containing 16	Cytoplasm	transcription regulator
A_55_P2011146	0.0109	0.557	-1.242		REEP1	receptor accessory protein 1	Cytoplasm	other
A_55_P2147666	0.0129	0.574	-1.242		PRICKLE2	prickle homolog 2 (Drosophila)	Nucleus	other
A_52_P256914	0.0074	0.522	-1.243	D	Cyp2b13/Cyp2b9	cytochrome P450, family 2, subfamily b, polypeptide 9	Cytoplasm	enzyme
A_52_P557293	0.014	0.579	-1.243		TMPRSS2	transmembrane protease, serine 2	Plasma Membrane	peptidase
A_55_P1980521	0.00477	0.486	-1.243	D	CCDC85A	coiled-coil domain containing 85A	Other	other
A_55_P2048767	3.33e-05	0.0687	-1.243		EFEMP1	EGF containing fibulin-like extracellular matrix protein 1	Extracellular Space	enzyme
A_51_P109258	0.00807	0.53	-1.244		CYS1	cystin 1	Cytoplasm	other
A_51_P331429	0.00287	0.442	-1.244		COLGALT2	collagen beta(1-O)galactosyltransferase 2	Cytoplasm	other
A_51_P513661	0.0464	0.671	-1.245		SLC4A8	solute carrier family 4, sodium bicarbonate cotransporter, member 8	Plasma Membrane	transporter
A_52_P284821	0.018	0.59	-1.245		SLCO4C1	solute carrier organic anion transporter family, member 4C1	Plasma Membrane	transporter
A_55_P1974019	0.0234	0.61	-1.245		DAPK1	death-associated protein kinase 1	Cytoplasm	kinase
A_55_P1979818	0.00757	0.526	-1.245	D	SRP54	signal recognition particle 54kDa	Cytoplasm	other
A_55_P2057070	0.0103	0.546	-1.245	D	MAGIX	MAGI family member, X-linked	Other	other
A_55_P2164469	0.0221	0.61	-1.245	D	Gm11744	predicted gene 11744	Other	other
A_51_P158678	0.0398	0.66	-1.246		FAM181B	family with sequence similarity 181, member B	Other	other
A_51_P189269	0.00853	0.53	-1.246	D	MBNL2	muscleblind-like splicing regulator 2	Other	other
A_52_P188042	0.0363	0.652	-1.246		TRAT1	T cell receptor associated transmembrane adaptor 1	Plasma Membrane	kinase
A_55_P2083481	0.00323	0.451	-1.246	D	LPIN1	lipin 1	Nucleus	phosphatase
A_55_P2084703	0.000367	0.237	-1.246	D	ACACA	acetyl-CoA carboxylase alpha	Cytoplasm	enzyme
A_66_P134474	0.000767	0.307	-1.246	D	Ang3	angiogenin, ribonuclease A family, member 3	Other	other
A_51_P331059	0.00183	0.427	-1.247	D	TEX15	testis expressed 15	Extracellular Space	other
A_55_P2026270	0.0264	0.62	-1.247		CFI	complement factor I	Extracellular Space	peptidase
A_55_P2068148	0.0295	0.63	-1.247	D	PIAS1	protein inhibitor of activated STAT, 1	Nucleus	transcription regulator
A_55_P2074353	0.000933	0.337	-1.247	D	SYNM	synemin, intermediate filament protein	Cytoplasm	other
A_51_P375987	0.046	0.67	-1.248		FIGN	fidgetin	Nucleus	other
A_51_P440047	0.00263	0.44	-1.248		LGALSL	lectin, galactoside-binding-like	Other	other
A_52_P162486	0.0396	0.659	-1.248		BGN	biglycan	Extracellular Space	other
A_55_P2100586	0.0141	0.579	-1.248	D	CASS4	Cas scaffolding protein family member 4	Other	other
A_52_P604613	0.0121	0.565	-1.249		S1PR2	sphingosine-1-phosphate receptor 2	Plasma Membrane	G-protein coupled receptor
A_55_P1957424	0.0454	0.668	-1.249	D	SULF1	sulfatase 1	Cytoplasm	enzyme
A_51_P421664	0.0404	0.662	-1.25		TMEM123	transmembrane protein 123	Plasma Membrane	other
A_51_P507801	0.046	0.67	-1.25	D	F13A1	coagulation factor XIII, A1 polypeptide	Extracellular Space	enzyme
A_55_P2067652	0.0051	0.486	-1.25		BOC	BOC cell adhesion associated, oncogene regulated	Plasma Membrane	other
A_55_P2269814	0.002	0.429	-1.25		4933411E08Rik	RIKEN cDNA 4933411E08 gene	Other	other
A_51_P232742	0.01	0.541	-1.251		HIATL1	hippocampus abundant transcript-like 1	Other	other
A_51_P401501	0.0159	0.586	-1.251		TMEM213	transmembrane protein 213	Other	other
A_55_P1964832	0.00407	0.476	-1.251	D	RECK	reversion-inducing-cysteine-rich protein with kazal motifs	Plasma Membrane	other
A_55_P2000117	0.0001	0.155	-1.251	D	Ceacam11	carcinoembryonic antigen-related cell adhesion molecule 11	Other	other
A_51_P375146	0.00677	0.508	-1.252		CD36	CD36 molecule (thrombospondin receptor)	Plasma Membrane	transmembrane receptor
A_55_P2027587	0.00373	0.471	-1.252	D	Gm3258	predicted gene 3258	Nucleus	transcription regulator
A_55_P2159870	0.0162	0.586	-1.252		TEAD4	TEA domain family member 4	Nucleus	transcription regulator
A_51_P283004	0.0127	0.571	-1.253		TINAG	tubulointerstitial nephritis antigen	Extracellular Space	peptidase
A_51_P405089	0.0225	0.61	-1.253	D	LPCAT1	lysophosphatidylcholine acyltransferase 1	Cytoplasm	enzyme
A_52_P246165	0.0167	0.59	-1.253		PTPRK	protein tyrosine phosphatase, receptor type, K	Plasma Membrane	phosphatase
A_52_P99810	0.0178	0.59	-1.253	D	CX3CR1	chemokine (C-X3-C motif) receptor 1	Plasma Membrane	G-protein coupled receptor
A_55_P2371105	0.00927	0.533	-1.253		Sox2ot	SOX2 overlapping transcript (non-protein coding)	Other	other
A_55_P1995512	0.0317	0.637	-1.254		TMEM139	transmembrane protein 139	Other	other
A_55_P2089020	0.0218	0.61	-1.254		SLC35G2	solute carrier family 35, member G2	Cytoplasm	other
A_51_P227222	0.00833	0.53	-1.255	D	ADAMTS2	ADAM metallopeptidase with thrombospondin type 1 motif, 2	Extracellular Space	peptidase
A_51_P245156	0.00127	0.371	-1.255		GDF2	growth differentiation factor 2	Extracellular Space	growth factor
A_55_P2043157	0.0129	0.574	-1.255	D	CADPS2	Ca++-dependent secretion activator 2	Plasma Membrane	other
A_52_P512427	0.00843	0.53	-1.256		MKRN2OS	MKRN2 opposite strand	Other	other
A_51_P342773	0.0146	0.579	-1.257	D	VIPR2	vasoactive intestinal peptide receptor 2	Plasma Membrane	G-protein coupled receptor
A_55_P2032853	0.0196	0.595	-1.257		ENTPD1	ectonucleoside triphosphate diphosphohydrolase 1	Plasma Membrane	enzyme
A_52_P20048	0.00223	0.436	-1.258	D	TCF12	transcription factor 12	Nucleus	transcription regulator
A_52_P365342	0.00933	0.533	-1.258		LRRN2	leucine rich repeat neuronal 2	Plasma Membrane	other
A_52_P625683	0.00467	0.486	-1.258	D	PXMP4	peroxisomal membrane protein 4, 24kDa	Cytoplasm	other
A_55_P1987430	0.0163	0.586	-1.258	D	FAM196A	family with sequence similarity 196, member A	Other	other
A_51_P404193	0.0442	0.666	-1.259		SP5	Sp5 transcription factor	Nucleus	other
A_52_P177847	0.0179	0.59	-1.259		TRIL	TLR4 interactor with leucine-rich repeats	Other	other
A_55_P2060243	0.0478	0.672	-1.259	D	ITGBL1	integrin, beta-like 1 (with EGF-like repeat domains)	Other	other
A_66_P124017	0.00327	0.452	-1.259	D	MAP7D3	MAP7 domain containing 3	Cytoplasm	other
A_51_P381230	0.00363	0.467	-1.26		ZHX2	zinc fingers and homeoboxes 2	Nucleus	transcription regulator
A_51_P147274	0.0402	0.662	-1.261		Clec4a3	C-type lectin domain family 4, member a3	Other	other
A_51_P218975	0.0279	0.62	-1.261		KCNS3	potassium voltage-gated channel, delayed-rectifier, subfamily S, member 3	Plasma Membrane	ion channel
A_52_P175157	0.00257	0.44	-1.261	D	MEF2A	myocyte enhancer factor 2A	Nucleus	transcription regulator
A_52_P299771	0.0375	0.655	-1.261		Bcl2a1c	B cell leukemia/lymphoma 2 related protein A1c	Other	other
A_55_P1974671	0.00267	0.441	-1.261	D	SFT2D1	SFT2 domain containing 1	Other	other
A_55_P2024763	0.034	0.645	-1.261	D	LAMA3	laminin, alpha 3	Extracellular Space	other
A_55_P2085771	0.0167	0.59	-1.261		PCNXL2	pecanex-like 2 (Drosophila)	Other	other
A_52_P650180	0.00133	0.373	-1.262	D	NIPAL2	NIPA-like domain containing 2	Other	other
A_55_P2003211	0.0033	0.454	-1.262	D	IGSF5	immunoglobulin superfamily, member 5	Plasma Membrane	other
A_55_P2047290	0.00203	0.429	-1.262	D	ANKRD40	ankyrin repeat domain 40	Other	other
A_51_P212782	0.0303	0.633	-1.263		IL1B	interleukin 1, beta	Extracellular Space	cytokine
A_51_P392687	0.0024	0.438	-1.263		VIM	vimentin	Cytoplasm	other
A_55_P2043509	0.0229	0.61	-1.263	D	HNMT	histamine N-methyltransferase	Cytoplasm	enzyme
A_55_P2207255	0.0301	0.632	-1.263		SRPX	sushi-repeat containing protein, X-linked	Cytoplasm	other
A_66_P121086	0.00103	0.347	-1.263		MAP3K8	mitogen-activated protein kinase kinase kinase 8	Cytoplasm	kinase
A_55_P1969477	0.0391	0.659	-1.264		ABCB1	ATP-binding cassette, sub-family B (MDR/TAP), member 1	Plasma Membrane	transporter
A_65_P19933	0.0194	0.594	-1.265	D	ZDHHC23	zinc finger, DHHC-type containing 23	Other	other
A_51_P368285	0.0003	0.226	-1.266		FAM101A/ZNF664-FAM101A	family with sequence similarity 101, member A	Other	transporter
A_55_P2036007	0.0165	0.589	-1.266		RAI2	retinoic acid induced 2	Other	other
A_51_P255657	0.0232	0.61	-1.267		2210011C24Rik	RIKEN cDNA 2210011C24 gene	Other	other
A_51_P295085	0.00463	0.486	-1.267		OGN	osteoglycin	Extracellular Space	growth factor
A_55_P1976744	0.000467	0.263	-1.267		LOC102639802	butyrophilin-like protein 2-like	Other	other
A_55_P2037697	0.0141	0.579	-1.267		Gm9733	predicted gene 9733	Other	other
A_55_P2038422	0.000633	0.287	-1.267	D	ADAMTS17	ADAM metallopeptidase with thrombospondin type 1 motif, 17	Extracellular Space	other
A_55_P2049752	0.0083	0.53	-1.267		PAMR1	peptidase domain containing associated with muscle regeneration 1	Extracellular Space	peptidase
A_55_P2123683	0.0214	0.608	-1.267	D	CHRDL1	chordin-like 1	Extracellular Space	other
A_51_P173678	0.00837	0.53	-1.268	D	SLC10A6	solute carrier family 10 (sodium/bile acid cotransporter), member 6	Plasma Membrane	transporter
A_55_P1969273	0.034	0.645	-1.268	D	Zfp758	zinc finger protein 758	Other	other
A_55_P2095508	0.0176	0.59	-1.268	D	PVRL3	poliovirus receptor-related 3	Plasma Membrane	other
A_52_P195839	0.0221	0.61	-1.269	D	CTSC	cathepsin C	Cytoplasm	peptidase
A_55_P2139942	0.0323	0.637	-1.269	D	CALCB	calcitonin-related polypeptide beta	Extracellular Space	other
A_66_P113401	0.0215	0.609	-1.269	D	ZNF436	zinc finger protein 436	Nucleus	other
A_51_P190254	0.0016	0.411	-1.27	D	SCRN1	secernin 1	Cytoplasm	other
A_51_P322972	0.00883	0.531	-1.27		HKDC1	hexokinase domain containing 1	Other	kinase
A_55_P2112617	0.00193	0.429	-1.271	D	SMAD4	SMAD family member 4	Nucleus	transcription regulator
A_55_P2010116	0.00943	0.534	-1.272	D	RAB27B	RAB27B, member RAS oncogene family	Cytoplasm	enzyme
A_55_P2118002	0.00887	0.531	-1.273	D	1700036A12Rik	RIKEN cDNA 1700036A12 gene	Other	other
A_51_P479408	0.0067	0.507	-1.274	D	HYAL1	hyaluronoglucosaminidase 1	Cytoplasm	enzyme
A_52_P482124	0.00133	0.373	-1.274	D	FAM32A	family with sequence similarity 32, member A	Nucleus	other
A_55_P2016049	0.00287	0.442	-1.274		GP6	glycoprotein VI (platelet)	Plasma Membrane	transmembrane receptor
A_66_P119376	0.0023	0.438	-1.274		KCTD12	potassium channel tetramerization domain containing 12	Plasma Membrane	ion channel
A_55_P2094706	0.0249	0.619	-1.275	D	SOX17	SRY (sex determining region Y)-box 17	Nucleus	transcription regulator
A_51_P469285	0.000733	0.307	-1.276		NRP1	neuropilin 1	Plasma Membrane	transmembrane receptor
A_55_P2046807	0.0045	0.486	-1.276	D	SPARC	secreted protein, acidic, cysteine-rich (osteonectin)	Extracellular Space	other
A_55_P2249849	0.000833	0.327	-1.276	D	SEMA6A	sema domain, transmembrane domain (TM), and cytoplasmic domain, (semaphorin) 6A	Plasma Membrane	transmembrane receptor
A_51_P473259	0.0116	0.562	-1.278		DPYD	dihydropyrimidine dehydrogenase	Cytoplasm	enzyme
A_55_P1978502	0.00423	0.479	-1.278	D	HLA-A	major histocompatibility complex, class I, A	Plasma Membrane	other
A_51_P296535	0.0319	0.637	-1.279		COL4A3	collagen, type IV, alpha 3 (Goodpasture antigen)	Extracellular Space	other
A_51_P352385	0.0095	0.534	-1.279		ISM1	isthmin 1, angiogenesis inhibitor	Other	other
A_52_P182690	0.00133	0.373	-1.279		STX19	syntaxin 19	Other	other
A_55_P1988048	0.015	0.579	-1.279		EMCN	endomucin	Extracellular Space	other
A_55_P1989419	0.0018	0.425	-1.279	D	AI987944	expressed sequence AI987944	Other	other
A_51_P121198	0.00173	0.425	-1.28		ARL10	ADP-ribosylation factor-like 10	Other	other
A_55_P1974804	0.0399	0.66	-1.28		SLC24A4	solute carrier family 24 (sodium/potassium/calcium exchanger), member 4	Plasma Membrane	transporter
A_51_P486155	0.000467	0.263	-1.281	D	OCLN	occludin	Plasma Membrane	enzyme
A_51_P500082	0.0045	0.486	-1.281	D	IFIT1	interferon-induced protein with tetratricopeptide repeats 1	Cytoplasm	other
A_51_P247249	0.0479	0.673	-1.282		ALOX5	arachidonate 5-lipoxygenase	Cytoplasm	enzyme
A_55_P2169586	0.0172	0.59	-1.282	D	CCDC80	coiled-coil domain containing 80	Nucleus	other
A_51_P114826	0.0254	0.619	-1.283	D	CDH13	cadherin 13	Plasma Membrane	other
A_55_P2026734	0	0	-1.283	D	RGS4	regulator of G-protein signaling 4	Cytoplasm	other
A_55_P2141709	0.0044	0.48	-1.283		GABARAPL2	GABA(A) receptor-associated protein-like 2	Cytoplasm	other
A_51_P103594	0.0283	0.62	-1.284		FAM162B	family with sequence similarity 162, member B	Other	other
A_52_P631547	0.0126	0.571	-1.284		CYTL1	cytokine-like 1	Extracellular Space	cytokine
A_51_P476018	0.0051	0.486	-1.285		SOX7	SRY (sex determining region Y)-box 7	Nucleus	transcription regulator
A_52_P409833	0.00497	0.486	-1.285		PLAT	plasminogen activator, tissue	Extracellular Space	peptidase
A_52_P534583	0.0188	0.591	-1.285		Ahsp	alpha hemoglobin stabilizing protein	Cytoplasm	other
A_55_P1967191	6.67e-05	0.116	-1.285		Gm4632	predicted gene 4632	Other	other
A_51_P115005	0.00397	0.474	-1.286		EDN1	endothelin 1	Extracellular Space	cytokine
A_55_P2096867	0.0144	0.579	-1.286		GAP43	growth associated protein 43	Plasma Membrane	other
A_51_P138790	0.0016	0.411	-1.287		PLEKHF2	pleckstrin homology domain containing, family F (with FYVE domain) member 2	Cytoplasm	other
A_52_P408757	0.0158	0.585	-1.287		FCGR2A	Fc fragment of IgG, low affinity IIa, receptor (CD32)	Plasma Membrane	transmembrane receptor
A_55_P2134082	0.0313	0.635	-1.287	D	CLIP4	CAP-GLY domain containing linker protein family, member 4	Other	other
A_51_P501453	0.0166	0.59	-1.288		MS4A8	membrane-spanning 4-domains, subfamily A, member 8	Plasma Membrane	other
A_51_P509263	0.00243	0.439	-1.288		HOXA7	homeobox A7	Nucleus	transcription regulator
A_52_P325527	0.00537	0.491	-1.288	D	EDIL3	EGF-like repeats and discoidin I-like domains 3	Extracellular Space	other
A_52_P39418	0.00203	0.429	-1.288	D	CCPG1	cell cycle progression 1	Other	other
A_52_P139413	0.0255	0.619	-1.289		TMEM221	transmembrane protein 221	Other	other
A_51_P516870	0.00417	0.476	-1.29		ITM2A	integral membrane protein 2A	Plasma Membrane	other
A_55_P1953003	0.00797	0.529	-1.29		ATP6V0A4	ATPase, H+ transporting, lysosomal V0 subunit a4	Cytoplasm	transporter
A_55_P1961873	0.00473	0.486	-1.29	D	AKT3	v-akt murine thymoma viral oncogene homolog 3	Cytoplasm	kinase
A_55_P2139396	0.00113	0.365	-1.29		UNC45B	unc-45 homolog B (C. elegans)	Cytoplasm	other
A_52_P68221	0.017	0.59	-1.291	D	GRIA3	glutamate receptor, ionotropic, AMPA 3	Plasma Membrane	ion channel
A_55_P2102540	0.0412	0.663	-1.292	D	OLFML3	olfactomedin-like 3	Extracellular Space	other
A_51_P116651	6.67e-05	0.116	-1.293		DPT	dermatopontin	Extracellular Space	other
A_51_P279062	0.0158	0.585	-1.294		TREML1	triggering receptor expressed on myeloid cells-like 1	Plasma Membrane	other
A_51_P454190	0.00483	0.486	-1.294	D	HECW2	HECT, C2 and WW domain containing E3 ubiquitin protein ligase 2	Extracellular Space	enzyme
A_66_P117389	0.00373	0.471	-1.294		RCN2	reticulocalbin 2, EF-hand calcium binding domain	Cytoplasm	other
A_51_P267278	0.0301	0.632	-1.295		SLC15A2	solute carrier family 15 (oligopeptide transporter), member 2	Plasma Membrane	transporter
A_51_P498483	3.33e-05	0.0687	-1.295	D	FRMD3	FERM domain containing 3	Other	other
A_51_P308844	0.0188	0.591	-1.296	D	NRN1	neuritin 1	Cytoplasm	other
A_52_P211956	0.00863	0.53	-1.297	D	Ms4a4b	membrane-spanning 4-domains, subfamily A, member 4B	Plasma Membrane	other
A_51_P506297	0.0003	0.226	-1.299		CST9L	cystatin 9-like	Extracellular Space	other
A_51_P477682	0.00343	0.454	-1.3		PRSS12	protease, serine, 12 (neurotrypsin, motopsin)	Extracellular Space	peptidase
A_66_P138406	0.00233	0.438	-1.3	D	CLEC4C	C-type lectin domain family 4, member C	Plasma Membrane	other
A_55_P2023523	0.00613	0.504	-1.302		ALOXE3	arachidonate lipoxygenase 3	Extracellular Space	enzyme
A_52_P1187949	0.00187	0.427	-1.303	D	TRIM5	tripartite motif containing 5	Cytoplasm	enzyme
A_55_P2150048	0.000767	0.307	-1.303	D	SYPL1	synaptophysin-like 1	Plasma Membrane	transporter
A_52_P423247	0.0026	0.44	-1.304	D	PDE4B	phosphodiesterase 4B, cAMP-specific	Cytoplasm	enzyme
A_55_P1979526	0.00783	0.529	-1.305	D	CDKN2B	cyclin-dependent kinase inhibitor 2B (p15, inhibits CDK4)	Nucleus	transcription regulator
A_55_P2000027	0.0431	0.664	-1.305		Spink2	serine peptidase inhibitor, Kazal type 2	Cytoplasm	other
A_66_P107790	0.0071	0.515	-1.306		MYL12B	myosin, light chain 12B, regulatory	Cytoplasm	other
A_51_P365859	0.0183	0.591	-1.307	D	SOWAHA	sosondowah ankyrin repeat domain family member A	Other	other
A_52_P501816	0.0123	0.568	-1.308		SLC6A14	solute carrier family 6 (amino acid transporter), member 14	Plasma Membrane	transporter
A_55_P1976356	0.0085	0.53	-1.311	D	FGF18	fibroblast growth factor 18	Extracellular Space	growth factor
A_55_P2074453	0.0113	0.562	-1.311	D	SLC16A9	solute carrier family 16, member 9	Other	other
A_52_P460836	0.0214	0.608	-1.312		LRRN4	leucine rich repeat neuronal 4	Plasma Membrane	other
A_55_P1954086	0.0008	0.318	-1.312		POSTN	periostin, osteoblast specific factor	Extracellular Space	other
A_55_P2023593	0.0458	0.67	-1.312	D	RGSL1	regulator of G-protein signaling like 1	Other	other
A_52_P141488	0.000167	0.182	-1.314		GRK5	G protein-coupled receptor kinase 5	Plasma Membrane	kinase
A_55_P2001583	0.000433	0.259	-1.316	D	TSPAN18	tetraspanin 18	Other	other
A_55_P2016376	0.00257	0.44	-1.316	D	MCTP1	multiple C2 domains, transmembrane 1	Other	other
A_51_P417251	0.0059	0.499	-1.317		LOC728392	uncharacterized LOC728392	Other	other
A_51_P429472	0.0047	0.486	-1.318		FAM188A	family with sequence similarity 188, member A	Nucleus	other
A_55_P1982291	0.0273	0.62	-1.318	D	Clca1/Clca2	chloride channel calcium activated 1	Plasma Membrane	ion channel
A_55_P2140873	0.0341	0.645	-1.318	D	1700010D01Rik/Gm5941	predicted gene 5941	Other	other
A_66_P115116	0.000267	0.226	-1.319		WWTR1	WW domain containing transcription regulator 1	Nucleus	transcription regulator
A_55_P2123484	0.000467	0.263	-1.32		Gm11627	predicted gene 11627	Other	other
A_51_P330044	0.00297	0.445	-1.321		Cyp2j9	cytochrome P450, family 2, subfamily j, polypeptide 9	Cytoplasm	enzyme
A_51_P378789	0.039	0.659	-1.322		CXCL13	chemokine (C-X-C motif) ligand 13	Extracellular Space	cytokine
A_52_P222073	0.00507	0.486	-1.322	D	ACKR2	atypical chemokine receptor 2	Plasma Membrane	G-protein coupled receptor
A_52_P559975	0.0006	0.286	-1.322		CXCR2	chemokine (C-X-C motif) receptor 2	Plasma Membrane	G-protein coupled receptor
A_51_P104392	0.0006	0.286	-1.323		RPP25	ribonuclease P/MRP 25kDa subunit	Nucleus	other
A_51_P459944	0.00527	0.489	-1.323		TCF21	transcription factor 21	Nucleus	transcription regulator
A_52_P644674	0.0001	0.155	-1.325		TRAPPC6B	trafficking protein particle complex 6B	Cytoplasm	other
A_55_P1956718	0.0111	0.561	-1.325	D	RAB38	RAB38, member RAS oncogene family	Cytoplasm	enzyme
A_66_P113268	0.00237	0.438	-1.325	D	MME	membrane metallo-endopeptidase	Plasma Membrane	peptidase
A_51_P131408	0.012	0.564	-1.326		TNFRSF12A	tumor necrosis factor receptor superfamily, member 12A	Plasma Membrane	transmembrane receptor
A_52_P368306	0.00213	0.429	-1.326		TMEM100	transmembrane protein 100	Other	other
A_52_P541161	0.0311	0.633	-1.326		RGS18	regulator of G-protein signaling 18	Cytoplasm	other
A_51_P333518	0.00553	0.492	-1.328		SH3RF2	SH3 domain containing ring finger 2	Extracellular Space	other
A_52_P668984	0.000767	0.307	-1.328		TMEM243	transmembrane protein 243, mitochondrial	Other	other
A_51_P312485	0.0095	0.534	-1.33		FPR1	formyl peptide receptor 1	Plasma Membrane	G-protein coupled receptor
A_52_P796840	0.00163	0.417	-1.33	D	Cfhr2	complement factor H-related 2	Other	other
A_55_P1965694	0.05	0.679	-1.33	D	GABRG2	gamma-aminobutyric acid (GABA) A receptor, gamma 2	Plasma Membrane	ion channel
A_55_P2175502	0.034	0.645	-1.333		M1AP	meiosis 1 associated protein	Cytoplasm	other
A_52_P253179	0.000533	0.275	-1.334	D	IGFBP3	insulin-like growth factor binding protein 3	Extracellular Space	other
A_55_P2014500	0.0015	0.398	-1.334	D	KIAA1045	KIAA1045	Other	other
A_55_P2100884	0.0051	0.486	-1.335		FJX1	four jointed box 1 (Drosophila)	Extracellular Space	other
A_51_P475228	0.0299	0.632	-1.336		ARMC6	armadillo repeat containing 6	Other	other
A_51_P342871	0.000167	0.182	-1.337		S100A10	S100 calcium binding protein A10	Cytoplasm	other
A_51_P520936	0.00377	0.471	-1.337		BCAR3	breast cancer anti-estrogen resistance 3	Cytoplasm	other
A_66_P105046	0.00203	0.429	-1.337		IL18	interleukin 18	Extracellular Space	cytokine
A_51_P210732	0.0129	0.574	-1.338		Vmn1r82	vomeronasal 1 receptor 82	Plasma Membrane	G-protein coupled receptor
A_55_P2154252	0.00547	0.491	-1.339		GFPT2	glutamine-fructose-6-phosphate transaminase 2	Cytoplasm	enzyme
A_51_P505868	0.000233	0.21	-1.34		LHFP	lipoma HMGIC fusion partner	Other	other
A_55_P2064995	0.00467	0.486	-1.342	D	CAPZB	capping protein (actin filament) muscle Z-line, beta	Cytoplasm	other
A_55_P2208041	0.032	0.637	-1.342		STRA8	stimulated by retinoic acid 8	Nucleus	other
A_55_P1980426	0.000933	0.337	-1.343	D	NNAT	neuronatin	Plasma Membrane	transporter
A_52_P876147	0.0087	0.53	-1.344		LOC728763	rootletin-like	Other	other
A_55_P2016069	0.0004	0.253	-1.344	D	ADAMTSL1	ADAMTS-like 1	Extracellular Space	other
A_51_P247637	0.00417	0.476	-1.345		RNF144A	ring finger protein 144A	Nucleus	other
A_51_P336599	0.0202	0.598	-1.346	D	KCNE3	potassium voltage-gated channel, Isk-related family, member 3	Plasma Membrane	ion channel
A_55_P1967683	0.0357	0.65	-1.346		BEX4	brain expressed, X-linked 4	Cytoplasm	other
A_55_P1991605	0.000167	0.182	-1.348		APLP1	amyloid beta (A4) precursor-like protein 1	Extracellular Space	other
A_52_P147487	0.00283	0.442	-1.349		COL13A1	collagen, type XIII, alpha 1	Plasma Membrane	other
A_52_P672740	0.00783	0.529	-1.353	D	RALA	v-ral simian leukemia viral oncogene homolog A (ras related)	Cytoplasm	enzyme
A_51_P249930	0.0122	0.567	-1.354		TCEAL1	transcription elongation factor A (SII)-like 1	Nucleus	transcription regulator
A_51_P391159	0.0149	0.579	-1.354		ANG	angiogenin, ribonuclease, RNase A family, 5	Extracellular Space	enzyme
A_52_P56636	0.0271	0.62	-1.357		CHIA	chitinase, acidic	Extracellular Space	enzyme
A_65_P07627	0.0118	0.564	-1.357	D	DACH1	dachshund family transcription factor 1	Nucleus	transcription regulator
A_51_P268697	0.000167	0.182	-1.358		SLC1A3	solute carrier family 1 (glial high affinity glutamate transporter), member 3	Plasma Membrane	transporter
A_52_P106709	0.00353	0.459	-1.358	D	RASGRF2	Ras protein-specific guanine nucleotide-releasing factor 2	Cytoplasm	other
A_55_P2034245	0	0	-1.359		MEOX1	mesenchyme homeobox 1	Nucleus	transcription regulator
A_55_P2028837	0.000433	0.259	-1.362	D	TSPAN2	tetraspanin 2	Extracellular Space	other
A_55_P2162935	0.0158	0.585	-1.362	D	NTN1	netrin 1	Extracellular Space	other
A_52_P467449	0.00413	0.476	-1.363	D	ALOX12	arachidonate 12-lipoxygenase	Cytoplasm	enzyme
A_52_P577662	0.000733	0.307	-1.363	D	EDNRB	endothelin receptor type B	Plasma Membrane	G-protein coupled receptor
A_55_P2244142	0.00147	0.391	-1.363	D	KLF13	Kruppel-like factor 13	Nucleus	transcription regulator
A_55_P1957700	0.0396	0.659	-1.368	D	TTLL11	tubulin tyrosine ligase-like family, member 11	Other	other
A_55_P2036240	0.00843	0.53	-1.369	D	ECI2	enoyl-CoA delta isomerase 2	Cytoplasm	enzyme
A_55_P2025006	0.0423	0.664	-1.37	D	KLK3	kallikrein-related peptidase 3	Extracellular Space	peptidase
A_52_P121342	0.0003	0.226	-1.372	D	NRXN1	neurexin 1	Plasma Membrane	transporter
A_51_P145662	0.0002	0.199	-1.375		CLEC4G	C-type lectin domain family 4, member G	Plasma Membrane	other
A_55_P2103501	0.000133	0.169	-1.376	D	ANKRD29	ankyrin repeat domain 29	Other	other
A_55_P2403769	0.000767	0.307	-1.377	D	SLC5A12	solute carrier family 5 (sodium/monocarboxylate cotransporter), member 12	Cytoplasm	transporter
A_52_P645862	0	0	-1.379		AGTR1	angiotensin II receptor, type 1	Plasma Membrane	G-protein coupled receptor
A_51_P401683	0.002	0.429	-1.38	D	TM6SF1	transmembrane 6 superfamily member 1	Plasma Membrane	other
A_51_P179697	0.0099	0.539	-1.381		FAM57B	family with sequence similarity 57, member B	Cytoplasm	enzyme
A_66_P138869	0.0243	0.617	-1.381	D	MRGPRX3	MAS-related GPR, member X3	Plasma Membrane	G-protein coupled receptor
A_55_P1983858	0	0	-1.385		SCEL	sciellin	Cytoplasm	other
A_55_P2007155	0.0076	0.526	-1.385		Akr1c14	aldo-keto reductase family 1, member C14	Cytoplasm	enzyme
A_55_P1963960	0.00453	0.486	-1.388		LOC102642410	tyrosine-protein phosphatase non-receptor type substrate 1-like	Other	other
A_52_P624434	0.000333	0.232	-1.39		CLEC1A	C-type lectin domain family 1, member A	Plasma Membrane	transmembrane receptor
A_55_P2071952	0.00823	0.53	-1.394	D	WDR92	WD repeat domain 92	Other	other
A_55_P2128853	0.00933	0.533	-1.396		Ear12	eosinophil-associated, ribonuclease A family, member 12	Other	other
A_55_P1955305	0.00823	0.53	-1.397	D	SIRPB1	signal-regulatory protein beta 1	Plasma Membrane	other
A_52_P920129	0.00147	0.391	-1.398		GNAI1	guanine nucleotide binding protein (G protein), alpha inhibiting activity polypeptide 1	Plasma Membrane	enzyme
A_55_P2027634	0.0163	0.586	-1.399	D	CTU2	cytosolic thiouridylase subunit 2 homolog (S. pombe)	Cytoplasm	other
A_55_P2236291	0.0026	0.44	-1.399	D	Ppap2a	phosphatidic acid phosphatase type 2A	Plasma Membrane	phosphatase
A_55_P2077213	0.0327	0.64	-1.401	D	CENPB	centromere protein B, 80kDa	Nucleus	other
A_55_P1967677	0.0005	0.263	-1.402	D	CPED1	cadherin-like and PC-esterase domain containing 1	Cytoplasm	other
A_55_P2109377	0.0322	0.637	-1.409	D	CAMK2B	calcium/calmodulin-dependent protein kinase II beta	Cytoplasm	kinase
A_51_P328014	0.0236	0.613	-1.41		COPS3	COP9 signalosome subunit 3	Cytoplasm	other
A_51_P473953	0.0018	0.425	-1.416		ARHGEF26	Rho guanine nucleotide exchange factor (GEF) 26	Plasma Membrane	other
A_55_P2043627	0.00167	0.422	-1.417	D	FAM89A	family with sequence similarity 89, member A	Other	other
A_51_P288138	0.0065	0.507	-1.419		FPR2	formyl peptide receptor 2	Plasma Membrane	G-protein coupled receptor
A_55_P2031382	0.0373	0.655	-1.419	D	CREBZF	CREB/ATF bZIP transcription factor	Nucleus	transcription regulator
A_55_P2083929	0.0114	0.562	-1.42	D	ROBO2	roundabout, axon guidance receptor, homolog 2 (Drosophila)	Plasma Membrane	transmembrane receptor
A_52_P325237	0.00857	0.53	-1.422	D	RGS6	regulator of G-protein signaling 6	Cytoplasm	enzyme
A_55_P1962011	0.00177	0.425	-1.422	D	CLEC1B	C-type lectin domain family 1, member B	Plasma Membrane	transmembrane receptor
A_55_P2092492	0.0023	0.438	-1.424	D	IL18R1	interleukin 18 receptor 1	Plasma Membrane	transmembrane receptor
A_52_P686785	0.0165	0.589	-1.425		LYVE1	lymphatic vessel endothelial hyaluronan receptor 1	Plasma Membrane	transmembrane receptor
A_55_P2143282	0.0009	0.334	-1.436	D	NKD2	naked cuticle homolog 2 (Drosophila)	Nucleus	other
A_51_P255699	0	0	-1.442		MMP3	matrix metallopeptidase 3 (stromelysin 1, progelatinase)	Extracellular Space	peptidase
A_51_P480328	0.0054	0.491	-1.449		ELTD1	EGF, latrophilin and seven transmembrane domain containing 1	Plasma Membrane	G-protein coupled receptor
A_55_P1953753	0.0046	0.486	-1.453	D	CNR1	cannabinoid receptor 1 (brain)	Plasma Membrane	G-protein coupled receptor
A_51_P113195	0	0	-1.455		UPK1B	uroplakin 1B	Plasma Membrane	other
A_55_P2066996	0.0006	0.286	-1.455	D	CAV2	caveolin 2	Plasma Membrane	other
A_51_P399071	0	0	-1.456	D	Anp32a	acidic (leucine-rich) nuclear phosphoprotein 32 family, member A	Nucleus	other
A_52_P563375	0.0263	0.62	-1.456		LGALS2	lectin, galactoside-binding, soluble, 2	Cytoplasm	other
A_52_P365660	0	0	-1.458		LRRC4C	leucine rich repeat containing 4C	Plasma Membrane	other
A_51_P142421	3.33e-05	0.0687	-1.46		RSPO1	R-spondin 1	Plasma Membrane	other
A_51_P214269	0.00837	0.53	-1.461		EPHA1	EPH receptor A1	Plasma Membrane	kinase
A_52_P425839	0.00117	0.367	-1.464		Retnlg	resistin like gamma	Extracellular Space	other
A_51_P451458	0.0002	0.199	-1.467		MAMDC2	MAM domain containing 2	Extracellular Space	other
A_55_P2114736	0.0124	0.568	-1.467		LOC102636964	uncharacterized LOC102636964	Other	other
A_66_P118124	0.00217	0.429	-1.468		FXYD3	FXYD domain containing ion transport regulator 3	Plasma Membrane	other
A_55_P2192662	0.000233	0.21	-1.47	D	LEPR	leptin receptor	Plasma Membrane	transmembrane receptor
A_52_P279152	0.047	0.671	-1.48		VAMP8	vesicle-associated membrane protein 8	Plasma Membrane	transporter
A_55_P2035424	0.00237	0.438	-1.493	D	HPGD	hydroxyprostaglandin dehydrogenase 15-(NAD)	Cytoplasm	enzyme
A_51_P473308	0.0365	0.653	-1.494		PRSS21	protease, serine, 21 (testisin)	Cytoplasm	peptidase
A_55_P2171764	0	0	-1.494	D	SPAG11B	sperm associated antigen 11B	Extracellular Space	other
A_55_P1969131	0.00347	0.454	-1.496	D	CIDEC	cell death-inducing DFFA-like effector c	Cytoplasm	other
A_55_P2076545	0.000133	0.169	-1.496	D	F5	coagulation factor V (proaccelerin, labile factor)	Plasma Membrane	enzyme
A_55_P2023037	0.0392	0.659	-1.498	D	Gm4759	GTPase, very large interferon inducible 1 pseudogene	Other	other
A_51_P370458	0.00267	0.441	-1.499		Krtap17-1	keratin associated protein 17-1	Other	other
A_55_P1955592	0.0494	0.676	-1.504	D	ZNF595	zinc finger protein 595	Nucleus	other
A_55_P1979242	0.0098	0.537	-1.506		KCNE2	potassium voltage-gated channel, Isk-related family, member 2	Plasma Membrane	ion channel
A_55_P2141988	0.0125	0.569	-1.514		Gm4847	predicted gene 4847	Other	other
A_55_P2157645	0.016	0.586	-1.52	D	Gm17783/Gm609	predicted gene, 17783	Other	other
A_51_P448664	0.00907	0.533	-1.544	D	TBXAS1	thromboxane A synthase 1 (platelet)	Plasma Membrane	enzyme
A_55_P1953143	0.0321	0.637	-1.559		WT1	Wilms tumor 1	Nucleus	transcription regulator
A_55_P2083963	0	0	-1.576		Phgr1	proline/histidine/glycine-rich 1	Other	other
A_51_P161830	0.000167	0.182	-1.577		ENPEP	glutamyl aminopeptidase (aminopeptidase A)	Plasma Membrane	peptidase
A_51_P415607	0.0002	0.199	-1.591		FKBP7	FK506 binding protein 7	Cytoplasm	enzyme
A_51_P161315	0.0232	0.61	-1.597		4930448F12Rik	RIKEN cDNA 4930448F12 gene	Other	other
A_55_P2033887	0.0249	0.619	-1.616	D	Gm12253	predicted gene 12253	Plasma Membrane	transporter
A_55_P1983044	0	0	-1.629	D	Gm5150	predicted gene 5150	Other	other
A_51_P267969	0.0366	0.654	-1.641		Reg3a	regenerating islet-derived 3 alpha	Extracellular Space	other
A_66_P133397	0.000733	0.307	-1.645	D	Chil3/Chil4	chitinase-like 3	Extracellular Space	enzyme
A_51_P487818	0.00507	0.486	-1.651		FABP1	fatty acid binding protein 1, liver	Cytoplasm	transporter
A_51_P306710	0.0036	0.464	-1.659		CLDN15	claudin 15	Plasma Membrane	other
A_52_P534235	0.00793	0.529	-1.662		SRMS	src-related kinase lacking C-terminal regulatory tyrosine and N-terminal myristylation sites	Cytoplasm	kinase
A_51_P277745	0.026	0.619	-1.666		ABCC2	ATP-binding cassette, sub-family C (CFTR/MRP), member 2	Plasma Membrane	transporter
A_52_P58145	0.00427	0.48	-1.707		ALDH1A2	aldehyde dehydrogenase 1 family, member A2	Cytoplasm	enzyme
A_55_P2043277	0.000267	0.226	-1.708	D	SIGLEC8	sialic acid binding Ig-like lectin 8	Plasma Membrane	transmembrane receptor
A_55_P1999888	0.0014	0.384	-1.73		CHST4	carbohydrate (N-acetylglucosamine 6-O) sulfotransferase 4	Cytoplasm	enzyme
A_51_P520849	0.00127	0.371	-1.732		SFRP2	secreted frizzled-related protein 2	Plasma Membrane	transmembrane receptor
A_51_P146560	0.0446	0.667	-1.747		MSLN	mesothelin	Extracellular Space	other
A_52_P566681	3.33e-05	0.0687	-1.756		GPM6A	glycoprotein M6A	Plasma Membrane	ion channel
A_55_P2017977	0.0415	0.663	-1.767		C17orf67	chromosome 17 open reading frame 67	Other	other
A_52_P302345	0.0115	0.562	-1.824		CYP4V2	cytochrome P450, family 4, subfamily V, polypeptide 2	Cytoplasm	enzyme
A_55_P1972034	0.0492	0.676	-1.881		Muc16	mucin 16	Plasma Membrane	other
A_51_P175667	0.0137	0.578	-1.885		LPO	lactoperoxidase	Extracellular Space	enzyme
A_52_P412585	0.000133	0.169	-1.922	D	Ear2	eosinophil-associated, ribonuclease A family, member 2	Cytoplasm	enzyme
A_51_P359046	0.0012	0.367	-1.953		SLURP1	secreted LY6/PLAUR domain containing 1	Extracellular Space	cytokine
A_55_P1988108	0.00483	0.486	-2.12		MRC1	mannose receptor, C type 1	Plasma Membrane	transmembrane receptor
A_52_P114889	0.00113	0.365	-2.13		UPK3B	uroplakin 3B	Plasma Membrane	other
A_51_P422751	0.0013	0.371	-3.119		CLCA1	chloride channel accessory 1	Plasma Membrane	ion channel

## Sheet: DEGs_Males_1.2FC
© 2000-2015 QIAGEN. All rights reserved.
ID	p-value	False Discovery Rate (q-value)	Fold Change	Notes	Symbol	Entrez Gene Name	Location	Type(s)
A_55_P2032079	0	0	9.371	D	DBP	D site of albumin promoter (albumin D-box) binding protein	Nucleus	transcription regulator
A_55_P2009752	0	0	3.262		HLF	hepatic leukemia factor	Nucleus	transcription regulator
A_55_P1970033	0	0	2.832	D	PER1	period circadian clock 1	Nucleus	other
A_55_P2148534	0	0	2.772	D	NR1D2	nuclear receptor subfamily 1, group D, member 2	Nucleus	ligand-dependent nuclear receptor
A_66_P139666	0.0111	0.491	2.658		TMEM229A	transmembrane protein 229A	Other	other
A_55_P1979893	0	0	2.477		TEF	thyrotrophic embryonic factor	Nucleus	transcription regulator
A_55_P1953708	0.00133	0.204	2.343	D	CRY2	cryptochrome circadian clock 2	Nucleus	enzyme
A_55_P2007713	0	0	2.343		TSPAN4	tetraspanin 4	Plasma Membrane	other
A_51_P246854	0.0072	0.437	2.33		ACTA1	actin, alpha 1, skeletal muscle	Cytoplasm	other
A_55_P2147280	0.00213	0.261	2.255		MYH1	myosin, heavy chain 1, skeletal muscle, adult	Plasma Membrane	enzyme
A_51_P258493	0	0	2.159		PER3	period circadian clock 3	Nucleus	other
A_51_P282760	0	0	2.141		PER2	period circadian clock 2	Nucleus	transcription regulator
A_51_P353232	0.037	0.679	2.135		TNNC2	troponin C type 2 (fast)	Cytoplasm	other
A_55_P1979904	0.0198	0.587	2.11	D	Mup1 (includes others)	major urinary protein 1	Extracellular Space	other
A_52_P249733	0.0018	0.235	2.105		TCAP	titin-cap	Cytoplasm	other
A_51_P416858	0.0262	0.633	2.101	D	MYL1	myosin, light chain 1, alkali; skeletal, fast	Cytoplasm	other
A_51_P143296	0.0284	0.643	2.076	D	MYH8	myosin, heavy chain 8, skeletal muscle, perinatal	Cytoplasm	enzyme
A_52_P130787	0	0	2.075	D	KCNA6	potassium voltage-gated channel, shaker-related subfamily, member 6	Plasma Membrane	ion channel
A_51_P223776	0	0	2.037		NR1D1	nuclear receptor subfamily 1, group D, member 1	Nucleus	ligand-dependent nuclear receptor
A_55_P1974367	0.00393	0.341	2.008	D	FABP3	fatty acid binding protein 3, muscle and heart (mammary-derived growth inhibitor)	Cytoplasm	transporter
A_51_P484289	0.0288	0.644	1.987		SLC7A6	solute carrier family 7 (amino acid transporter light chain, y+L system), member 6	Plasma Membrane	transporter
A_55_P2262136	0.049	0.713	1.963		TEK	TEK tyrosine kinase, endothelial	Plasma Membrane	kinase
A_55_P1965897	0.0287	0.644	1.94	D	HS6ST3	heparan sulfate 6-O-sulfotransferase 3	Other	enzyme
A_51_P156158	0.0393	0.685	1.912		PHLPP1	PH domain and leucine rich repeat protein phosphatase 1	Cytoplasm	enzyme
A_55_P2040893	0.0336	0.665	1.911		TNNI2	troponin I type 2 (skeletal, fast)	Cytoplasm	enzyme
A_55_P2048779	0.00827	0.453	1.869	D	FAM84B	family with sequence similarity 84, member B	Plasma Membrane	other
A_65_P19780	0.00977	0.474	1.814		KLF9	Kruppel-like factor 9	Nucleus	transcription regulator
A_55_P2088375	0.0186	0.579	1.806	D	TNNT3	troponin T type 3 (skeletal, fast)	Cytoplasm	other
A_52_P477573	0.0373	0.679	1.8		CRTAC1	cartilage acidic protein 1	Extracellular Space	other
A_55_P1962010	0.0178	0.572	1.761	D	CLEC1B	C-type lectin domain family 1, member B	Plasma Membrane	transmembrane receptor
A_55_P2178553	0	0	1.755	D	APOA2	apolipoprotein A-II	Extracellular Space	transporter
A_52_P592909	0	0	1.743		DGAT2	diacylglycerol O-acyltransferase 2	Cytoplasm	enzyme
A_55_P2116165	0	0	1.737	D	PFKFB3	6-phosphofructo-2-kinase/fructose-2,6-biphosphatase 3	Cytoplasm	kinase
A_55_P2168168	0	0	1.72	D	TEX11	testis expressed 11	Nucleus	other
A_55_P2165414	0.0381	0.682	1.717	D	SERPINA1	serpin peptidase inhibitor, clade A (alpha-1 antiproteinase, antitrypsin), member 1	Extracellular Space	other
A_51_P338072	0.0264	0.635	1.707		MYH4	myosin, heavy chain 4, skeletal muscle	Cytoplasm	enzyme
A_55_P2047740	0.0238	0.617	1.698	D	SPAG17	sperm associated antigen 17	Other	other
A_51_P160713	0.00657	0.421	1.692		ALB	albumin	Extracellular Space	transporter
A_51_P380807	0.0192	0.583	1.69		CKM	creatine kinase, muscle	Cytoplasm	kinase
A_55_P1976351	0.00887	0.461	1.672		GPCPD1	glycerophosphocholine phosphodiesterase GDE1 homolog (S. cerevisiae)	Cytoplasm	enzyme
A_55_P2107155	0.000567	0.129	1.659		RASD2	RASD family, member 2	Cytoplasm	enzyme
A_51_P369784	0.0016	0.222	1.637		Ces1e	carboxylesterase 1E	Cytoplasm	enzyme
A_66_P138319	0.00387	0.336	1.637		ACOX2	acyl-CoA oxidase 2, branched chain	Cytoplasm	enzyme
A_51_P153063	0.0087	0.459	1.636	D	FABP12	fatty acid binding protein 12	Other	other
A_55_P2026738	0	0	1.636	D	RGS4	regulator of G-protein signaling 4	Cytoplasm	other
A_51_P324529	0.000433	0.108	1.632	D	Calcoco2	calcium binding and coiled-coil domain 2	Nucleus	other
A_51_P479230	0	0	1.632		NAT8	N-acetyltransferase 8 (GCN5-related, putative)	Nucleus	transcription regulator
A_51_P145785	0.0233	0.612	1.621		AMBP	alpha-1-microglobulin/bikunin precursor	Extracellular Space	transporter
A_55_P2019838	0.00173	0.231	1.619		LOC102635555	uncharacterized LOC102635555	Other	other
A_55_P2070869	0.0296	0.649	1.61		LCN2	lipocalin 2	Extracellular Space	transporter
A_66_P136186	0	0	1.604		WEE1	WEE1 G2 checkpoint kinase	Nucleus	kinase
A_55_P2149209	0.0165	0.558	1.592	D	CAMK2A	calcium/calmodulin-dependent protein kinase II alpha	Cytoplasm	kinase
A_55_P2058908	0.0269	0.637	1.591		GPHB5	glycoprotein hormone beta 5	Extracellular Space	other
A_55_P1966644	0.0186	0.579	1.584		TRPC6	transient receptor potential cation channel, subfamily C, member 6	Plasma Membrane	ion channel
A_55_P1985788	0	0	1.572		USP2	ubiquitin specific peptidase 2	Cytoplasm	peptidase
A_51_P371485	0.0242	0.622	1.551	D	FAM175B	family with sequence similarity 175, member B	Nucleus	other
A_52_P9703	0.000667	0.142	1.551	D	CYP2A6 (includes others)	cytochrome P450, family 2, subfamily A, polypeptide 6	Cytoplasm	enzyme
A_55_P1983868	0.000433	0.108	1.551	D	4933428M09Rik	RIKEN cDNA 4933428M09 gene	Other	other
A_55_P2054342	0.0296	0.649	1.548		2810408I11Rik	RIKEN cDNA 2810408I11 gene	Other	other
A_51_P272106	6.67e-05	0.0302	1.543	D	CIRBP	cold inducible RNA binding protein	Nucleus	translation regulator
A_52_P167278	0	0	1.541	D	MTHFD1L	methylenetetrahydrofolate dehydrogenase (NADP+ dependent) 1-like	Cytoplasm	enzyme
A_51_P424338	0.00863	0.458	1.524		NQO1	NAD(P)H dehydrogenase, quinone 1	Cytoplasm	enzyme
A_55_P2037141	0.0104	0.483	1.522		JSRP1	junctional sarcoplasmic reticulum protein 1	Cytoplasm	other
A_51_P170959	0.00223	0.27	1.518	D	PROZ	protein Z, vitamin K-dependent plasma glycoprotein	Extracellular Space	peptidase
A_52_P49378	0.0129	0.515	1.511	D	KIF1A	kinesin family member 1A	Cytoplasm	other
A_55_P2039359	0.0232	0.612	1.507		TNFSF11	tumor necrosis factor (ligand) superfamily, member 11	Extracellular Space	cytokine
A_55_P2086659	0.025	0.624	1.507		RAD54L	RAD54-like (S. cerevisiae)	Nucleus	enzyme
A_51_P109258	0	0	1.505		CYS1	cystin 1	Cytoplasm	other
A_66_P104309	0.0362	0.673	1.505		MYL2	myosin, light chain 2, regulatory, cardiac, slow	Cytoplasm	other
A_66_P130799	0.0292	0.647	1.503		Gm11985	predicted gene 11985	Other	other
A_55_P1976494	0.000133	0.0498	1.497		CCDC176	coiled-coil domain containing 176	Other	other
A_55_P2049717	0.000333	0.0923	1.495		AGRP	agouti related neuropeptide	Extracellular Space	other
A_55_P2154557	0.014	0.53	1.494	D	CDHR4	cadherin-related family member 4	Other	other
A_55_P2037812	0.000667	0.142	1.493	D	PALMD	palmdelphin	Cytoplasm	other
A_51_P424854	0.0168	0.558	1.481		AHSG	alpha-2-HS-glycoprotein	Extracellular Space	other
A_51_P362176	0.0171	0.562	1.48		FGG	fibrinogen gamma chain	Extracellular Space	other
A_66_P123155	0.0128	0.514	1.472	D	DDO	D-aspartate oxidase	Cytoplasm	enzyme
A_55_P1964282	0.0217	0.602	1.464		SBK3	SH3 domain binding kinase family, member 3	Other	other
A_55_P2022158	0.0266	0.637	1.464	D	GC	group-specific component (vitamin D binding protein)	Extracellular Space	transporter
A_55_P2128929	0.0002	0.0675	1.454	D	CC2D2A	coiled-coil and C2 domain containing 2A	Other	other
A_55_P2073248	0	0	1.446		SLC25A34	solute carrier family 25, member 34	Cytoplasm	other
A_51_P256384	0.0007	0.147	1.443	D	ATP2B2	ATPase, Ca++ transporting, plasma membrane 2	Plasma Membrane	transporter
A_52_P686785	0.0148	0.543	1.435		LYVE1	lymphatic vessel endothelial hyaluronan receptor 1	Plasma Membrane	transmembrane receptor
A_55_P2132512	3.33e-05	0.0172	1.43		NGEF	neuronal guanine nucleotide exchange factor	Cytoplasm	other
A_55_P2104975	0.0211	0.596	1.428	D	Serpina3g (includes others)	serine (or cysteine) peptidase inhibitor, clade A, member 3G	Other	other
A_55_P2133001	0.000333	0.0923	1.428	D	Bhlhe41	basic helix-loop-helix family, member e41	Nucleus	transcription regulator
A_51_P463428	0	0	1.427	D	PIK3IP1	phosphoinositide-3-kinase interacting protein 1	Cytoplasm	other
A_55_P2030373	0.00103	0.18	1.426	D	ATP1A2	ATPase, Na+/K+ transporting, alpha 2 polypeptide	Plasma Membrane	transporter
A_55_P1966690	0.0415	0.693	1.425	D	CYP2E1	cytochrome P450, family 2, subfamily E, polypeptide 1	Cytoplasm	enzyme
A_55_P2130695	0.00503	0.376	1.424		ARMC4	armadillo repeat containing 4	Extracellular Space	other
A_51_P221651	0.00357	0.326	1.422	D	ADCK3	aarF domain containing kinase 3	Cytoplasm	kinase
A_51_P272553	0.000933	0.17	1.42		BHLHE40	basic helix-loop-helix family, member e40	Nucleus	transcription regulator
A_55_P1953301	0	0	1.417		SORD	sorbitol dehydrogenase	Cytoplasm	enzyme
A_51_P205385	0.0129	0.514	1.415	D	Uox	urate oxidase	Cytoplasm	enzyme
A_51_P317695	0.0264	0.635	1.414		TRPC3	transient receptor potential cation channel, subfamily C, member 3	Plasma Membrane	ion channel
A_51_P181538	0.0213	0.597	1.412	D	BRWD1	bromodomain and WD repeat domain containing 1	Nucleus	transcription regulator
A_66_P124681	0.0202	0.591	1.409	D	GXYLT2	glucoside xylosyltransferase 2	Other	other
A_51_P157042	0.008	0.448	1.405		CTGF	connective tissue growth factor	Extracellular Space	growth factor
A_55_P2061219	0.0391	0.684	1.404	D	CES3	carboxylesterase 3	Cytoplasm	enzyme
A_55_P1989061	0.00113	0.189	1.401		TSC22D3	TSC22 domain family, member 3	Nucleus	transcription regulator
A_55_P2117525	0.000633	0.139	1.4	D	RBM3	RNA binding motif (RNP1, RRM) protein 3	Cytoplasm	other
A_55_P2029558	0	0	1.399		ADRB2	adrenoceptor beta 2, surface	Plasma Membrane	G-protein coupled receptor
A_65_P19832	0.0244	0.623	1.399		TTR	transthyretin	Extracellular Space	transporter
A_55_P1987196	0.000833	0.159	1.397	D	TCTE3	t-complex-associated-testis-expressed 3	Extracellular Space	other
A_52_P681310	0.0406	0.689	1.394		PLAUR	plasminogen activator, urokinase receptor	Plasma Membrane	transmembrane receptor
A_55_P2182452	0	0	1.394		TNFSF15	tumor necrosis factor (ligand) superfamily, member 15	Extracellular Space	cytokine
A_55_P1998651	0.000467	0.114	1.393	D	ENTPD5	ectonucleoside triphosphate diphosphohydrolase 5	Cytoplasm	enzyme
A_55_P2090299	0.00147	0.212	1.393		LOC100505841	zinc finger protein 474-like	Other	other
A_55_P1960192	0.0432	0.697	1.389		MYOT	myotilin	Cytoplasm	other
A_55_P1953919	0.005	0.375	1.387	D	ME3	malic enzyme 3, NADP(+)-dependent, mitochondrial	Cytoplasm	enzyme
A_52_P166393	0.03	0.652	1.386		ART1	ADP-ribosyltransferase 1	Plasma Membrane	enzyme
A_55_P2167269	3.33e-05	0.0172	1.386		PCSK4	proprotein convertase subtilisin/kexin type 4	Extracellular Space	peptidase
A_52_P489295	0.000633	0.139	1.383		ADAMTS1	ADAM metallopeptidase with thrombospondin type 1 motif, 1	Extracellular Space	peptidase
A_51_P191100	0.000667	0.142	1.378		RSPH14	radial spoke head 14 homolog (Chlamydomonas)	Other	other
A_55_P2055324	0.000367	0.0963	1.378	D	SPINT1	serine peptidase inhibitor, Kunitz type 1	Extracellular Space	other
A_55_P2394490	0.00247	0.281	1.377	D	SLC16A7	solute carrier family 16 (monocarboxylate transporter), member 7	Plasma Membrane	transporter
A_51_P301930	0	0	1.374		LRRC17	leucine rich repeat containing 17	Extracellular Space	other
A_55_P2089488	6.67e-05	0.0302	1.374	D	COQ10B	coenzyme Q10 homolog B (S. cerevisiae)	Cytoplasm	other
A_51_P158814	0	0	1.373	D	MARVELD1	MARVEL domain containing 1	Other	other
A_51_P305547	0.000967	0.175	1.373		SNAI2	snail family zinc finger 2	Nucleus	transcription regulator
A_51_P312997	0.000667	0.142	1.372		ZNF346	zinc finger protein 346	Nucleus	other
A_52_P143332	0.000367	0.0963	1.372		1700013D24Rik	RIKEN cDNA 1700013D24 gene	Other	other
A_51_P465292	0.0241	0.618	1.371	D	HNMT	histamine N-methyltransferase	Cytoplasm	enzyme
A_51_P171772	0.0366	0.676	1.369	D	BCL11B	B-cell CLL/lymphoma 11B (zinc finger protein)	Nucleus	other
A_55_P1968099	0.0101	0.479	1.368	D	PLA2G2C	phospholipase A2, group IIC	Extracellular Space	enzyme
A_51_P435339	0.000633	0.139	1.366		EPOR	erythropoietin receptor	Plasma Membrane	transmembrane receptor
A_51_P453401	0	0	1.366	D	CIPC	CLOCK-interacting pacemaker	Nucleus	other
A_51_P128987	0.0014	0.21	1.364		AKR1B10	aldo-keto reductase family 1, member B10 (aldose reductase)	Cytoplasm	enzyme
A_55_P1959505	0.0487	0.713	1.363		C15orf43	chromosome 15 open reading frame 43	Other	other
A_55_P2047812	0.0422	0.694	1.363	D	4933416C03Rik	RIKEN cDNA 4933416C03 gene	Other	other
A_55_P2120254	0	0	1.363		AVPI1	arginine vasopressin-induced 1	Other	other
A_55_P2068560	0.00407	0.344	1.362	D	LYZL4	lysozyme-like 4	Extracellular Space	enzyme
A_51_P178772	0.0312	0.659	1.361		Ces1f	carboxylesterase 1F	Cytoplasm	other
A_55_P1953402	0.0005	0.117	1.359		MLANA	melan-A	Plasma Membrane	other
A_55_P2056995	0.0104	0.482	1.357		GCGR	glucagon receptor	Plasma Membrane	G-protein coupled receptor
A_51_P284426	0.00537	0.385	1.355		Cstad	CSA-conditional, T cell activation-dependent protein	Cytoplasm	other
A_55_P2136906	0.001	0.177	1.355		VPREB3	pre-B lymphocyte 3	Cytoplasm	other
A_55_P2079636	0.0485	0.713	1.354	D	SCGB3A2	secretoglobin, family 3A, member 2	Extracellular Space	other
A_66_P114333	0.00127	0.199	1.353		Tlr12	toll-like receptor 12	Other	other
A_51_P212068	0.0134	0.521	1.352		AOC1	amine oxidase, copper containing 1	Extracellular Space	enzyme
A_55_P2018330	0.0005	0.117	1.348	D	FAM205A	family with sequence similarity 205, member A	Nucleus	other
A_55_P2408355	0.0285	0.644	1.347		BB166591	expressed sequence BB166591	Other	other
A_55_P2083649	0.000633	0.139	1.346	D	ALAS1	aminolevulinate, delta-, synthase 1	Cytoplasm	enzyme
A_55_P2077055	0.0112	0.492	1.344	D	ITIH4	inter-alpha-trypsin inhibitor heavy chain family, member 4	Extracellular Space	other
A_51_P486239	0.0256	0.629	1.343		CLEC3B	C-type lectin domain family 3, member B	Extracellular Space	other
A_55_P2102065	0.042	0.694	1.343	D	GSTA5	glutathione S-transferase alpha 5	Cytoplasm	enzyme
A_55_P2041095	0.00217	0.263	1.338		SIX4	SIX homeobox 4	Nucleus	transcription regulator
A_51_P144264	0.00473	0.364	1.337		KLF2	Kruppel-like factor 2	Nucleus	transcription regulator
A_55_P1999962	0.000467	0.114	1.332		PODN	podocan	Cytoplasm	other
A_55_P2078300	0.000733	0.149	1.332		FNDC7	fibronectin type III domain containing 7	Other	other
A_55_P2056236	0.00117	0.189	1.329	D	PDLIM5	PDZ and LIM domain 5	Cytoplasm	other
A_55_P2071097	0.0369	0.678	1.329	D	ADRM1	adhesion regulating molecule 1	Plasma Membrane	other
A_52_P79187	0.00743	0.438	1.328	D	ANKRD12	ankyrin repeat domain 12	Nucleus	other
A_55_P1969477	0.0116	0.498	1.328		ABCB1	ATP-binding cassette, sub-family B (MDR/TAP), member 1	Plasma Membrane	transporter
A_52_P469956	0.00413	0.345	1.326	D	ZC3H6	zinc finger CCCH-type containing 6	Other	other
A_55_P2074631	0.000233	0.0742	1.326		CPEB1	cytoplasmic polyadenylation element binding protein 1	Cytoplasm	translation regulator
A_52_P6297	0.0418	0.694	1.325	D	ZRANB3	zinc finger, RAN-binding domain containing 3	Nucleus	enzyme
A_51_P474701	0.0061	0.403	1.324		FBP1	fructose-1,6-bisphosphatase 1	Cytoplasm	phosphatase
A_55_P2114133	0.0111	0.492	1.323		GARNL3	GTPase activating Rap/RanGAP domain-like 3	Other	other
A_51_P456721	0.00873	0.459	1.319		AZGP1	alpha-2-glycoprotein 1, zinc-binding	Extracellular Space	transporter
A_51_P295967	0.0149	0.544	1.318		PROC	protein C (inactivator of coagulation factors Va and VIIIa)	Extracellular Space	peptidase
A_52_P313217	0.0073	0.438	1.316		GPR133	G protein-coupled receptor 133	Plasma Membrane	G-protein coupled receptor
A_55_P1989296	3.33e-05	0.0172	1.316		TNXB	tenascin XB	Extracellular Space	other
A_55_P2047809	0.0086	0.458	1.314	D	Snhg11	small nucleolar RNA host gene 11	Other	other
A_52_P153019	0.0015	0.215	1.313		PTGFR	prostaglandin F receptor (FP)	Plasma Membrane	G-protein coupled receptor
A_55_P2211164	0.00683	0.428	1.313		5330406M23Rik	RIKEN cDNA 5330406M23 gene	Other	other
A_52_P111031	0.00363	0.327	1.311		PCDH17	protocadherin 17	Other	other
A_52_P330214	0.00147	0.212	1.311	D	FANCA	Fanconi anemia, complementation group A	Nucleus	other
A_52_P338956	0.00377	0.332	1.311		ASPG	asparaginase	Other	enzyme
A_55_P2078695	0.0117	0.499	1.311	D	FBXL13	F-box and leucine-rich repeat protein 13	Other	enzyme
A_55_P2372300	0.0151	0.544	1.311		A930001A20Rik	RIKEN cDNA A930001A20 gene	Other	other
A_66_P138976	0.0002	0.0675	1.311	D	LPIN2	lipin 2	Nucleus	phosphatase
A_55_P2073557	0.03	0.652	1.308	D	SLC27A5	solute carrier family 27 (fatty acid transporter), member 5	Cytoplasm	transporter
A_51_P107362	0.001	0.177	1.307	D	SOCS2	suppressor of cytokine signaling 2	Cytoplasm	other
A_55_P2162324	0.0044	0.355	1.307	D	BMX	BMX non-receptor tyrosine kinase	Cytoplasm	kinase
A_55_P2033557	0.00253	0.283	1.306	D	Lincpint	long intergenic non-protein coding RNA, Trp53 induced transcript	Other	other
A_55_P2107815	0.0335	0.665	1.306		FAM81B	family with sequence similarity 81, member B	Nucleus	other
A_55_P2116664	0.000133	0.0498	1.306	D	HOOK2	hook microtubule-tethering protein 2	Cytoplasm	other
A_51_P464182	0.0006	0.136	1.304		MAT1A	methionine adenosyltransferase I, alpha	Cytoplasm	enzyme
A_55_P2040743	0.018	0.575	1.304	D	ZWILCH	zwilch kinetochore protein	Nucleus	other
A_55_P2007738	0.00987	0.476	1.302		Mir22hg	Mir22 host gene (non-protein coding)	Other	other
A_55_P2122020	0.0056	0.392	1.302		KLF4	Kruppel-like factor 4 (gut)	Nucleus	transcription regulator
A_51_P161946	0.0011	0.188	1.3		C17orf96	chromosome 17 open reading frame 96	Other	other
A_51_P414396	0.0059	0.398	1.299		MMRN2	multimerin 2	Extracellular Space	other
A_55_P1952915	0.0449	0.702	1.298	D	Sh3bgr	SH3-binding domain glutamic acid-rich protein	Cytoplasm	other
A_55_P2164714	0.034	0.666	1.297	D	C7	complement component 7	Extracellular Space	other
A_52_P154101	0.0254	0.629	1.296	D	CALCB	calcitonin-related polypeptide beta	Extracellular Space	other
A_55_P2003638	0.0143	0.535	1.296		STXBP6	syntaxin binding protein 6 (amisyn)	Cytoplasm	other
A_55_P2007088	0.0206	0.592	1.296		RNF128	ring finger protein 128, E3 ubiquitin protein ligase	Cytoplasm	enzyme
A_52_P52946	0.0032	0.314	1.295	D	ERICH3	glutamate-rich 3	Other	other
A_51_P463765	0.0032	0.314	1.294		TIMP3	TIMP metallopeptidase inhibitor 3	Extracellular Space	other
A_52_P112110	0.0044	0.355	1.293		TMEM82	transmembrane protein 82	Other	other
A_55_P2023329	0.00263	0.289	1.292		ECT2L	epithelial cell transforming 2 like	Other	other
A_52_P39083	0.000233	0.0742	1.291	D	CCBE1	collagen and calcium binding EGF domains 1	Extracellular Space	other
A_55_P2039289	0.0204	0.591	1.291		HSPB6	heat shock protein, alpha-crystallin-related, B6	Cytoplasm	other
A_55_P2047461	0.0206	0.593	1.289	D	FCHO1	FCH domain only 1	Plasma Membrane	other
A_51_P267278	0.0339	0.665	1.288		SLC15A2	solute carrier family 15 (oligopeptide transporter), member 2	Plasma Membrane	transporter
A_51_P346445	0.0179	0.574	1.287		HSPB7	heat shock 27kDa protein family, member 7 (cardiovascular)	Cytoplasm	other
A_52_P549973	0.0286	0.644	1.287		ERICH2	glutamate-rich 2	Other	other
A_55_P2019054	0.00267	0.289	1.287	D	ACACB	acetyl-CoA carboxylase beta	Cytoplasm	enzyme
A_55_P2045896	0.000567	0.129	1.285		GDNF	glial cell derived neurotrophic factor	Extracellular Space	growth factor
A_51_P331462	0	0	1.284		CGRRF1	cell growth regulator with ring finger domain 1	Nucleus	other
A_55_P2019751	0.0249	0.624	1.283	D	PAOX	polyamine oxidase (exo-N4-amino)	Cytoplasm	enzyme
A_55_P2073705	0.0013	0.202	1.283	D	TFDP2	transcription factor Dp-2 (E2F dimerization partner 2)	Nucleus	transcription regulator
A_55_P1961127	0.025	0.624	1.282	D	H19	H19, imprinted maternally expressed transcript (non-protein coding)	Cytoplasm	other
A_51_P332141	6.67e-05	0.0302	1.281	D	CLCN2	chloride channel, voltage-sensitive 2	Plasma Membrane	ion channel
A_51_P408649	0.024	0.618	1.281		SHISA2	shisa family member 2	Other	other
A_52_P339996	0.00867	0.458	1.281		SLC6A6	solute carrier family 6 (neurotransmitter transporter), member 6	Plasma Membrane	transporter
A_52_P162957	0	0	1.28	D	FRAT2	frequently rearranged in advanced T-cell lymphomas 2	Cytoplasm	other
A_55_P1994194	0.00433	0.352	1.279	D	HEPH	hephaestin	Plasma Membrane	transporter
A_51_P354706	0.0008	0.156	1.277		LEFTY1	left-right determination factor 1	Extracellular Space	growth factor
A_55_P2077153	0.0118	0.501	1.277		SLC27A2	solute carrier family 27 (fatty acid transporter), member 2	Cytoplasm	transporter
A_55_P2275054	0.0273	0.637	1.277	D	NRAP	nebulin-related anchoring protein	Cytoplasm	other
A_55_P2163493	0.0401	0.688	1.276	D	TGM3	transglutaminase 3	Cytoplasm	enzyme
A_55_P2279927	0.00277	0.293	1.276		5930430L01Rik	RIKEN cDNA 5930430L01 gene	Other	other
A_55_P2416097	0.00617	0.406	1.276		A130082J08Rik	RIKEN cDNA A130082J08 gene	Other	other
A_55_P2015541	0.0109	0.489	1.275	D	HIF3A	hypoxia inducible factor 3, alpha subunit	Nucleus	transcription regulator
A_55_P2150757	0.000367	0.0963	1.275		GZMM	granzyme M (lymphocyte met-ase 1)	Cytoplasm	peptidase
A_51_P427674	0.01	0.478	1.274	D	CPT1A	carnitine palmitoyltransferase 1A (liver)	Cytoplasm	enzyme
A_55_P1960698	0.00787	0.447	1.274	D	PIH1D2	PIH1 domain containing 2	Other	other
A_55_P2029574	0.0019	0.244	1.274		POR	P450 (cytochrome) oxidoreductase	Cytoplasm	enzyme
A_55_P2431862	0.0432	0.697	1.273		SRPK2	SRSF protein kinase 2	Nucleus	kinase
A_52_P528600	0.000633	0.139	1.271		HHEX	hematopoietically expressed homeobox	Nucleus	transcription regulator
A_55_P1988133	0.00457	0.358	1.271	D	TP73	tumor protein p73	Nucleus	transcription regulator
A_55_P2050902	0.0352	0.67	1.271		FETUB	fetuin B	Extracellular Space	other
A_55_P2154027	0.00227	0.271	1.271	D	PTGIS	prostaglandin I2 (prostacyclin) synthase	Cytoplasm	enzyme
A_52_P604629	0.0083	0.453	1.27		CSRNP1	cysteine-serine-rich nuclear protein 1	Nucleus	transcription regulator
A_55_P2029846	0.0002	0.0675	1.27		FAM214A	family with sequence similarity 214, member A	Other	other
A_51_P455946	0.0029	0.302	1.269		RAC3	ras-related C3 botulinum toxin substrate 3 (rho family, small GTP binding protein Rac3)	Cytoplasm	enzyme
A_55_P2016105	0.00607	0.402	1.268		ERRFI1	ERBB receptor feedback inhibitor 1	Cytoplasm	other
A_55_P2000521	0.000567	0.129	1.267		LONRF1	LON peptidase N-terminal domain and ring finger 1	Other	other
A_51_P142421	0.0071	0.434	1.266		RSPO1	R-spondin 1	Plasma Membrane	other
A_55_P2099418	0.00967	0.473	1.266		NEIL2	nei endonuclease VIII-like 2 (E. coli)	Nucleus	enzyme
A_55_P2100968	0.0238	0.617	1.266	D	DNAH7	dynein, axonemal, heavy chain 7	Cytoplasm	other
A_55_P2175400	0.00187	0.241	1.266	D	ZNF467	zinc finger protein 467	Nucleus	other
A_51_P213334	0.0058	0.397	1.265		HDAC11	histone deacetylase 11	Nucleus	transcription regulator
A_51_P511250	0.0008	0.156	1.265		FAM46B	family with sequence similarity 46, member B	Other	other
A_52_P128068	0.0128	0.514	1.265	D	KAZN	kazrin, periplakin interacting protein	Plasma Membrane	other
A_51_P403243	0.000267	0.0803	1.263	D	CCDC116	coiled-coil domain containing 116	Extracellular Space	other
A_66_P113892	0.000133	0.0498	1.263		Smim6	small integral membrane protein 6	Other	other
A_66_P115236	0.0042	0.346	1.262	D	1810010D01Rik	RIKEN cDNA 1810010D01 gene	Other	other
A_52_P244723	0.000133	0.0498	1.261	D	TBCEL	tubulin folding cofactor E-like	Other	other
A_55_P2000182	3.33e-05	0.0172	1.261		SLC5A6	solute carrier family 5 (sodium/multivitamin and iodide cotransporter), member 6	Plasma Membrane	transporter
A_55_P1974947	0.0229	0.61	1.259		TMEM232	transmembrane protein 232	Other	other
A_55_P2164055	0.0214	0.598	1.259	D	EFCAB12	EF-hand calcium binding domain 12	Other	other
A_51_P496432	0.0158	0.551	1.258	D	ACSL1	acyl-CoA synthetase long-chain family member 1	Cytoplasm	enzyme
A_52_P853177	0.00407	0.344	1.258		ANGPTL2	angiopoietin-like 2	Extracellular Space	other
A_51_P101985	0.00193	0.245	1.257	D	CCDC85A	coiled-coil domain containing 85A	Other	other
A_51_P392303	0.0132	0.517	1.257		LRRN3	leucine rich repeat neuronal 3	Extracellular Space	other
A_55_P1996802	0.0487	0.713	1.257		LOC102634429	uncharacterized LOC102634429	Other	other
A_55_P2313861	0.00217	0.263	1.257		ZBED6	zinc finger, BED-type containing 6	Nucleus	other
A_55_P2331546	0.00133	0.204	1.257		D830026I12Rik	RIKEN cDNA D830026I12 gene	Other	other
A_51_P290576	0.0115	0.498	1.256		PLK2	polo-like kinase 2	Nucleus	kinase
A_51_P331752	0.00917	0.469	1.256		CCL11	chemokine (C-C motif) ligand 11	Extracellular Space	cytokine
A_51_P436878	0.00797	0.447	1.255		SERTAD1	SERTA domain containing 1	Nucleus	transcription regulator
A_55_P2047614	0.0031	0.312	1.255	D	Zfp809	zinc finger protein 809	Other	other
A_51_P474454	3.33e-05	0.0172	1.254		RNASEH2B	ribonuclease H2, subunit B	Nucleus	enzyme
A_52_P90684	0.0066	0.421	1.254	D	KLHL31	kelch-like family member 31	Other	other
A_55_P2009217	0.0101	0.48	1.254		Rnu3b1	U3B small nuclear RNA 1	Other	other
A_55_P2078765	0.00553	0.39	1.254	D	KMT2E	lysine (K)-specific methyltransferase 2E	Nucleus	enzyme
A_51_P356467	0.00827	0.453	1.253	D	CLDN4	claudin 4	Plasma Membrane	transmembrane receptor
A_52_P322421	0.026	0.633	1.253		MPZL2	myelin protein zero-like 2	Plasma Membrane	other
A_51_P230987	0.003	0.307	1.252		PI4K2B	phosphatidylinositol 4-kinase type 2 beta	Cytoplasm	kinase
A_52_P204629	0.0211	0.596	1.252	D	NOVA1	neuro-oncological ventral antigen 1	Nucleus	other
A_52_P637172	0.000333	0.0923	1.252		PYROXD2	pyridine nucleotide-disulphide oxidoreductase domain 2	Other	other
A_55_P2031979	0.0001	0.0401	1.252		SSPN	sarcospan	Plasma Membrane	other
A_55_P2237129	0.00737	0.438	1.251	D	ST6GALNAC5	ST6 (alpha-N-acetyl-neuraminyl-2,3-beta-galactosyl-1,3)-N-acetylgalactosaminide alpha-2,6-sialyltransferase 5	Cytoplasm	enzyme
A_51_P226269	0.0207	0.593	1.25		RGCC	regulator of cell cycle	Cytoplasm	other
A_55_P2187076	0.0129	0.515	1.25		SNCG	synuclein, gamma (breast cancer-specific protein 1)	Cytoplasm	other
A_66_P119489	0.0094	0.47	1.25	D	6430531B16Rik	RIKEN cDNA 6430531B16 gene	Other	other
A_51_P212308	0.0075	0.44	1.249	D	CXADR	coxsackie virus and adenovirus receptor	Plasma Membrane	transmembrane receptor
A_55_P2000683	0.000233	0.0742	1.249	D	ECI2	enoyl-CoA delta isomerase 2	Cytoplasm	enzyme
A_55_P2024555	0.0229	0.61	1.249	D	Ppap2a	phosphatidic acid phosphatase type 2A	Plasma Membrane	phosphatase
A_66_P110425	0.0403	0.689	1.248	D	KIF6	kinesin family member 6	Nucleus	other
A_52_P354123	0.0036	0.326	1.247		RHEBL1	Ras homolog enriched in brain like 1	Cytoplasm	enzyme
A_55_P2043122	0.0057	0.395	1.247		ARSG	arylsulfatase G	Cytoplasm	enzyme
A_55_P2106265	0.000367	0.0963	1.247	D	MBNL2	muscleblind-like splicing regulator 2	Other	other
A_51_P238576	0.0159	0.552	1.246		Cyp4a14	cytochrome P450, family 4, subfamily a, polypeptide 14	Cytoplasm	enzyme
A_55_P2002578	0.000467	0.114	1.246	D	EPHX1	epoxide hydrolase 1, microsomal (xenobiotic)	Cytoplasm	peptidase
A_55_P2148171	0.00953	0.47	1.245	D	NCMAP	noncompact myelin associated protein	Plasma Membrane	other
A_51_P403477	0.00953	0.47	1.244	D	DIO1	deiodinase, iodothyronine, type I	Cytoplasm	enzyme
A_52_P494622	0.018	0.576	1.244	D	NR4A2	nuclear receptor subfamily 4, group A, member 2	Nucleus	ligand-dependent nuclear receptor
A_55_P2109239	0.00353	0.325	1.244		LOC102631874	uncharacterized LOC102631874	Other	other
A_51_P188271	0.00567	0.394	1.243		CD248	CD248 molecule, endosialin	Plasma Membrane	other
A_51_P360435	0.0284	0.643	1.242		KCNK7	potassium channel, subfamily K, member 7	Plasma Membrane	ion channel
A_51_P363642	0.00547	0.387	1.242		C22orf23	chromosome 22 open reading frame 23	Other	other
A_55_P1980601	0.0279	0.642	1.242	D	OSCP1	organic solute carrier partner 1	Other	other
A_66_P106132	0.0487	0.713	1.241		E030044B06Rik	RIKEN cDNA E030044B06 gene	Other	other
A_55_P1959403	0.0323	0.663	1.24	D	CCDC77	coiled-coil domain containing 77	Cytoplasm	other
A_51_P243514	0.00873	0.459	1.239		MACC1	metastasis associated in colon cancer 1	Nucleus	other
A_51_P299805	0.0001	0.0401	1.239		SLC46A3	solute carrier family 46, member 3	Extracellular Space	other
A_52_P742248	0.0117	0.499	1.239		FAM117B	family with sequence similarity 117, member B	Other	other
A_52_P1036735	0.0102	0.48	1.238		Gm5142	predicted gene 5142	Other	other
A_51_P198675	0.0034	0.32	1.237		TTC36	tetratricopeptide repeat domain 36	Other	other
A_55_P1968399	0.0315	0.66	1.237		Rdh7	retinol dehydrogenase 7	Cytoplasm	enzyme
A_55_P2183587	0.00313	0.312	1.237	D	GLI1	GLI family zinc finger 1	Nucleus	transcription regulator
A_52_P445387	0.000433	0.108	1.236	D	CLK4	CDC-like kinase 4	Nucleus	kinase
A_55_P2027235	0.0377	0.679	1.236		BC048679	cDNA sequence BC048679	Other	other
A_55_P2327440	0.000167	0.0595	1.236		5031425F14Rik	RIKEN cDNA 5031425F14 gene	Other	other
A_51_P125260	0	0	1.234		ACAA2	acetyl-CoA acyltransferase 2	Cytoplasm	enzyme
A_51_P501248	0.0252	0.626	1.234	D	SPHK1	sphingosine kinase 1	Cytoplasm	kinase
A_55_P1979335	0.00513	0.379	1.234		1810062G17Rik	RIKEN cDNA 1810062G17 gene	Other	other
A_55_P2062495	0.0113	0.492	1.233	D	SMYD1	SET and MYND domain containing 1	Nucleus	transcription regulator
A_66_P126662	0.0003	0.0884	1.233		4732414G09Rik	RIKEN cDNA 4732414G09 gene	Other	other
A_51_P434101	0.0027	0.29	1.232		HERPUD1	homocysteine-inducible, endoplasmic reticulum stress-inducible, ubiquitin-like domain member 1	Cytoplasm	other
A_52_P250400	0.00863	0.458	1.232		PCDH20	protocadherin 20	Other	other
A_55_P2038757	0.00193	0.245	1.232		FBLIM1	filamin binding LIM protein 1	Plasma Membrane	other
A_55_P2052062	0.0107	0.486	1.232		CD200	CD200 molecule	Plasma Membrane	other
A_55_P2058831	0.00923	0.469	1.232	D	FANCC	Fanconi anemia, complementation group C	Nucleus	other
A_51_P156438	0.00297	0.307	1.231	D	SLC25A33	solute carrier family 25 (pyrimidine nucleotide carrier), member 33	Cytoplasm	other
A_51_P204252	0.0456	0.702	1.231		EFHB	EF-hand domain family, member B	Other	other
A_52_P451834	0.00133	0.204	1.231	D	STK35	serine/threonine kinase 35	Cytoplasm	kinase
A_55_P2076680	0.0105	0.483	1.231		H60a	histocompatibility 60a	Plasma Membrane	other
A_55_P2348948	0.00943	0.47	1.231		4933413C19Rik	RIKEN cDNA 4933413C19 gene	Other	other
A_66_P106611	0.0328	0.665	1.231		GNA14	guanine nucleotide binding protein (G protein), alpha 14	Plasma Membrane	enzyme
A_51_P240136	0.026	0.632	1.23		GNG8	guanine nucleotide binding protein (G protein), gamma 8	Plasma Membrane	enzyme
A_51_P361220	0.0168	0.558	1.23		FZD4	frizzled class receptor 4	Plasma Membrane	G-protein coupled receptor
A_55_P2043072	0.00343	0.321	1.23	D	Vmn2r66 (includes others)	vomeronasal 2, receptor 66	Other	other
A_55_P2102998	0.0184	0.578	1.23	D	Gm3893	predicted gene 3893	Other	other
A_55_P2167000	3.33e-05	0.0172	1.23		ATP5SL	ATP5S-like	Cytoplasm	other
A_51_P157462	0.042	0.694	1.229		RGN	regucalcin	Nucleus	enzyme
A_51_P303725	0.0199	0.588	1.229		TMEM38A	transmembrane protein 38A	Cytoplasm	ion channel
A_55_P2001553	0.0239	0.618	1.229		IGDCC4	immunoglobulin superfamily, DCC subclass, member 4	Plasma Membrane	other
A_55_P2048096	0.00407	0.344	1.229		MZF1	myeloid zinc finger 1	Nucleus	transcription regulator
A_55_P2089091	0.029	0.647	1.229		CAPS2	calcyphosine 2	Other	other
A_51_P155755	0.000433	0.108	1.228		Pld6	phospholipase D family, member 6	Cytoplasm	other
A_52_P470869	0.0017	0.229	1.228	D	MIPOL1	mirror-image polydactyly 1	Nucleus	other
A_52_P613808	0.0027	0.29	1.228	D	ZBTB7A	zinc finger and BTB domain containing 7A	Nucleus	transcription regulator
A_55_P1962404	0.0367	0.676	1.228	D	UGT1A6	UDP glucuronosyltransferase 1 family, polypeptide A6	Cytoplasm	enzyme
A_55_P1967539	0.0104	0.483	1.228	D	HUNK	hormonally up-regulated Neu-associated kinase	Cytoplasm	kinase
A_55_P2065866	0.00233	0.275	1.227		CYGB	cytoglobin	Cytoplasm	transporter
A_55_P2116978	0.0265	0.635	1.227	D	NEB	nebulin	Cytoplasm	other
A_55_P2134218	0.035	0.67	1.227	D	WDR31	WD repeat domain 31	Other	peptidase
A_55_P2472435	0.0475	0.708	1.227		GBP4	guanylate binding protein 4	Cytoplasm	enzyme
A_51_P114177	0.00323	0.314	1.226		Eci3	enoyl-Coenzyme A delta isomerase 3	Other	enzyme
A_52_P163849	0.0153	0.544	1.226	D	IVNS1ABP	influenza virus NS1A binding protein	Nucleus	other
A_55_P1987534	0.00103	0.18	1.225		TNRC6B	trinucleotide repeat containing 6B	Other	other
A_55_P1969977	0.00257	0.286	1.224		MYO15A	myosin XVA	Cytoplasm	other
A_55_P1972887	0.0164	0.557	1.224		ANKRD65	ankyrin repeat domain 65	Other	other
A_55_P1983858	0.0055	0.389	1.224		SCEL	sciellin	Cytoplasm	other
A_55_P2089238	3.33e-05	0.0172	1.224		FAM76A	family with sequence similarity 76, member A	Other	other
A_55_P2106525	0.00377	0.332	1.224	D	Nmnat3	nicotinamide nucleotide adenylyltransferase 3	Cytoplasm	enzyme
A_51_P451106	0.0128	0.514	1.223		BRCA2	breast cancer 2, early onset	Nucleus	transcription regulator
A_51_P520306	0.0136	0.523	1.223	D	ALOX12	arachidonate 12-lipoxygenase	Cytoplasm	enzyme
A_55_P2056483	0.0234	0.613	1.223	D	PHKG1	phosphorylase kinase, gamma 1 (muscle)	Cytoplasm	kinase
A_55_P2183032	0.000367	0.0963	1.223	D	ZNF787	zinc finger protein 787	Other	other
A_51_P361830	0.0387	0.683	1.222		LGI2	leucine-rich repeat LGI family, member 2	Extracellular Space	other
A_55_P2042086	0.000433	0.108	1.222		NRTN	neurturin	Extracellular Space	growth factor
A_55_P2070992	0.0264	0.635	1.222		ALDOC	aldolase C, fructose-bisphosphate	Cytoplasm	enzyme
A_55_P2074843	0.000833	0.159	1.222	D	CCDC122	coiled-coil domain containing 122	Other	other
A_55_P2352344	0.0074	0.438	1.222		Unc45bos	unc-45 homolog B (C. elegans), opposite strand	Other	other
A_51_P440327	0.0243	0.622	1.221		EFHC1	EF-hand domain (C-terminal) containing 1	Cytoplasm	other
A_55_P2156930	0.0184	0.578	1.221	D	SYTL3	synaptotagmin-like 3	Cytoplasm	other
A_66_P118368	0.0076	0.443	1.221		Catip	ciliogenesis associated TTC17 interacting protein	Other	other
A_52_P1092823	0.0285	0.644	1.22		IRX1	iroquois homeobox 1	Nucleus	transcription regulator
A_52_P574668	0.00837	0.453	1.22		NT5E	5'-nucleotidase, ecto (CD73)	Plasma Membrane	phosphatase
A_55_P2103452	0.0111	0.491	1.22		NPY1R	neuropeptide Y receptor Y1	Plasma Membrane	G-protein coupled receptor
A_51_P272283	0.0115	0.498	1.219		CMBL	carboxymethylenebutenolidase homolog (Pseudomonas)	Cytoplasm	enzyme
A_51_P446012	0.000133	0.0498	1.219	D	PHF13	PHD finger protein 13	Nucleus	other
A_55_P2039704	0.00623	0.407	1.219		S100a2	S100 calcium binding protein A2	Other	other
A_55_P2159259	0.003	0.307	1.219	D	LIFR	leukemia inhibitory factor receptor alpha	Plasma Membrane	transmembrane receptor
A_51_P201581	0.00583	0.397	1.218		RLN3	relaxin 3	Extracellular Space	other
A_51_P236829	0.0024	0.281	1.217		ZSWIM7	zinc finger, SWIM-type containing 7	Other	other
A_51_P249848	0.0228	0.61	1.217	D	DSG2	desmoglein 2	Plasma Membrane	other
A_52_P171178	0.0166	0.558	1.217	D	CCDC33	coiled-coil domain containing 33	Cytoplasm	other
A_52_P478236	0.00407	0.344	1.217	D	WRN	Werner syndrome, RecQ helicase-like	Nucleus	enzyme
A_55_P2166985	0.0008	0.156	1.217		DEDD2	death effector domain containing 2	Nucleus	other
A_51_P386612	0.0106	0.484	1.216		PIR	pirin (iron-binding nuclear protein)	Nucleus	transcription regulator
A_55_P2117579	0.0139	0.529	1.216	D	PPIH	peptidylprolyl isomerase H (cyclophilin H)	Nucleus	enzyme
A_51_P314285	0.00167	0.227	1.215		TMEM86A	transmembrane protein 86A	Other	other
A_55_P1982514	0.0202	0.59	1.215	D	Vmn2r88 (includes others)	vomeronasal 2, receptor 88	Other	other
A_55_P1998616	0.0347	0.669	1.215		9630028I04Rik	RIKEN cDNA 9630028I04 gene	Other	other
A_55_P2004741	0.0135	0.523	1.215	D	CYB5RL	cytochrome b5 reductase-like	Other	other
A_55_P2074908	0.00143	0.211	1.215	D	UBE4B	ubiquitination factor E4B	Cytoplasm	enzyme
A_55_P2076866	0.000933	0.17	1.215	D	MEGF6	multiple EGF-like-domains 6	Cytoplasm	other
A_55_P2302577	0.0183	0.578	1.215		AI426330	expressed sequence AI426330	Other	other
A_51_P448946	0	0	1.214	D	SERTAD2	SERTA domain containing 2	Cytoplasm	transcription regulator
A_52_P153291	0.00633	0.412	1.214	D	ACKR4	atypical chemokine receptor 4	Plasma Membrane	G-protein coupled receptor
A_51_P155174	0.00707	0.434	1.213	D	ZNF672	zinc finger protein 672	Other	other
A_51_P300572	0.00117	0.189	1.213		SLC30A1	solute carrier family 30 (zinc transporter), member 1	Plasma Membrane	transporter
A_51_P451052	0.00573	0.397	1.213	D	PGM5	phosphoglucomutase 5	Cytoplasm	enzyme
A_55_P2162269	0.00123	0.195	1.213	D	BRI3	brain protein I3	Other	other
A_51_P107782	0.00363	0.327	1.212		KDSR	3-ketodihydrosphingosine reductase	Plasma Membrane	enzyme
A_51_P277431	0.0069	0.43	1.212		CCDC3	coiled-coil domain containing 3	Cytoplasm	other
A_55_P1960693	0.0251	0.625	1.212	D	CD300LD	CD300 molecule-like family member d	Plasma Membrane	other
A_55_P1983418	0.0189	0.58	1.212		AMY2A	amylase, alpha 2A (pancreatic)	Extracellular Space	enzyme
A_55_P2139889	0.0404	0.689	1.211		Zfp783	zinc finger protein 783	Other	other
A_55_P2002757	0.027	0.637	1.21		BLNK	B-cell linker	Cytoplasm	other
A_55_P2050386	0.00143	0.211	1.209	D	Gm10046	predicted gene 10046	Other	other
A_55_P2148809	0.011	0.491	1.209		ZAN	zonadhesin	Plasma Membrane	other
A_51_P216605	0.0166	0.558	1.208	D	HBP1	HMG-box transcription factor 1	Nucleus	transcription regulator
A_55_P2005783	0.0085	0.456	1.208	D	IFIH1	interferon induced with helicase C domain 1	Nucleus	enzyme
A_55_P2028362	0.0268	0.637	1.208	D	LOC102640601/LOC102640717	transcription elongation factor 1 homolog	Other	other
A_55_P2125786	6.67e-05	0.0302	1.208	D	LRRC8E	leucine rich repeat containing 8 family, member E	Other	other
A_51_P176352	0.0156	0.547	1.207		NDRG2	NDRG family member 2	Cytoplasm	other
A_51_P487298	0.00497	0.374	1.207	D	VASN	vasorin	Plasma Membrane	other
A_52_P596592	0.0167	0.558	1.207		RASSF9	Ras association (RalGDS/AF-6) domain family (N-terminal) member 9	Cytoplasm	transporter
A_55_P2061268	0.00823	0.453	1.207	D	RNPC3	RNA-binding region (RNP1, RRM) containing 3	Nucleus	other
A_66_P126915	0.0235	0.614	1.207		D730003K21Rik	RIKEN cDNA D730003K21 gene	Other	other
A_52_P653902	0.0047	0.362	1.206	D	ENY2	enhancer of yellow 2 homolog (Drosophila)	Nucleus	transcription regulator
A_55_P1953928	0.0049	0.372	1.206		DCDC2B	doublecortin domain containing 2B	Other	other
A_55_P2006722	0.0443	0.699	1.206		CXCL17	chemokine (C-X-C motif) ligand 17	Other	other
A_55_P2010366	0.0084	0.453	1.206	D	Wdr95	WD40 repeat domain 95	Other	other
A_55_P2018387	0.0001	0.0401	1.206	D	ZNF496	zinc finger protein 496	Nucleus	transcription regulator
A_51_P160536	0.0332	0.665	1.205		C15orf26	chromosome 15 open reading frame 26	Other	other
A_55_P1996568	0.0317	0.66	1.205	D	TTC12	tetratricopeptide repeat domain 12	Other	other
A_55_P2049752	0.035	0.67	1.205		PAMR1	peptidase domain containing associated with muscle regeneration 1	Extracellular Space	peptidase
A_55_P2151006	0.00997	0.478	1.205	D	C1QTNF7	C1q and tumor necrosis factor related protein 7	Extracellular Space	other
A_52_P257686	0.0335	0.665	1.204	D	RWDD3	RWD domain containing 3	Other	other
A_52_P59400	0.048	0.711	1.204	D	C8orf34	chromosome 8 open reading frame 34	Other	other
A_55_P2068731	0.000467	0.114	1.204	D	Gm13308 (includes others)	predicted gene 13308	Other	other
A_55_P2100375	0.00193	0.245	1.204		COL11A1	collagen, type XI, alpha 1	Extracellular Space	other
A_66_P120125	0.0226	0.61	1.204		NREP	neuronal regeneration related protein	Cytoplasm	other
A_51_P112682	0.0148	0.543	1.203		Olfr159	olfactory receptor 159	Plasma Membrane	G-protein coupled receptor
A_55_P1965886	0.00797	0.447	1.203		OPN1SW	opsin 1 (cone pigments), short-wave-sensitive	Plasma Membrane	G-protein coupled receptor
A_55_P2072095	0.0133	0.519	1.203		DPCR1	diffuse panbronchiolitis critical region 1	Other	other
A_55_P2079084	0.00667	0.422	1.203	D	FUCA1	fucosidase, alpha-L- 1, tissue	Cytoplasm	enzyme
A_52_P87804	0.00743	0.438	1.202	D	MFSD4	major facilitator superfamily domain containing 4	Other	other
A_55_P2138150	0.00153	0.217	1.202		PIAS2	protein inhibitor of activated STAT, 2	Nucleus	transcription regulator
A_55_P2334112	0.00423	0.348	1.202		1700096K18Rik	RIKEN cDNA 1700096K18 gene	Other	other
A_51_P312121	0.04	0.688	1.201	D	XDH	xanthine dehydrogenase	Cytoplasm	enzyme
A_51_P378550	0.00507	0.377	1.201		OPLAH	5-oxoprolinase (ATP-hydrolysing)	Cytoplasm	enzyme
A_55_P1955325	0.0232	0.612	1.201	D	Zfp820	zinc finger protein 820	Other	other
A_55_P2011700	0.0088	0.46	1.201		Gm3364	predicted gene 3364	Other	other
A_55_P2029995	0.0081	0.449	1.201	D	SYNDIG1	synapse differentiation inducing 1	Plasma Membrane	other
A_55_P2040054	0.0494	0.715	1.201		C2orf50	chromosome 2 open reading frame 50	Other	other
A_55_P2061278	0.0119	0.503	1.201		Sik1	salt inducible kinase 1	Other	kinase
A_55_P2086128	0.00167	0.227	1.201		FA2H	fatty acid 2-hydroxylase	Cytoplasm	enzyme
A_55_P2113832	0.0005	0.117	1.201	D	ERG	v-ets avian erythroblastosis virus E26 oncogene homolog	Nucleus	transcription regulator
A_55_P2362763	0.000267	0.0803	1.201		AI853106	expressed sequence AI853106	Other	other
A_51_P415395	0.0041	0.344	1.2	D	C2CD4B	C2 calcium-dependent domain containing 4B	Plasma Membrane	other
A_55_P1987146	0.00243	0.281	1.2		GPR115	G protein-coupled receptor 115	Plasma Membrane	G-protein coupled receptor
A_55_P2044143	0.00357	0.326	1.2	D	LOXL4	lysyl oxidase-like 4	Extracellular Space	enzyme
A_55_P2058601	0.0264	0.635	1.2		LOC102636451	uncharacterized LOC102636451	Other	other
A_55_P2185821	0.000667	0.142	1.2	D	CYP3A7	cytochrome P450, family 3, subfamily A, polypeptide 7	Cytoplasm	enzyme
A_51_P361426	0.0295	0.648	-1.201		ARL8B	ADP-ribosylation factor-like 8B	Plasma Membrane	enzyme
A_51_P413507	0.00427	0.349	-1.201		2010109A12Rik	RIKEN cDNA 2010109A12 gene	Other	other
A_51_P416419	0.0001	0.0401	-1.201		CALR	calreticulin	Cytoplasm	transcription regulator
A_51_P512157	0	0	-1.201		SLC30A6	solute carrier family 30 (zinc transporter), member 6	Cytoplasm	transporter
A_55_P1974671	0.0161	0.554	-1.201	D	SFT2D1	SFT2 domain containing 1	Other	other
A_55_P2150540	0.0411	0.691	-1.201		LALBA	lactalbumin, alpha-	Extracellular Space	enzyme
A_51_P246471	0.0128	0.514	-1.202		PBX2	pre-B-cell leukemia homeobox 2	Nucleus	other
A_52_P360112	0.00427	0.349	-1.202		CLIP2	CAP-GLY domain containing linker protein 2	Cytoplasm	transcription regulator
A_55_P1993503	0.0281	0.643	-1.202	D	ADORA2B	adenosine A2b receptor	Plasma Membrane	G-protein coupled receptor
A_51_P189959	0.0239	0.618	-1.203	D	OXSR1	oxidative stress responsive 1	Nucleus	kinase
A_51_P301336	0.0231	0.612	-1.203	D	Olfr1453/Olfr1454	olfactory receptor 1454	Plasma Membrane	G-protein coupled receptor
A_51_P431894	0.000767	0.151	-1.203	D	RADIL	Ras association and DIL domains	Cytoplasm	other
A_51_P520718	0.0161	0.554	-1.203	D	PTGER3	prostaglandin E receptor 3 (subtype EP3)	Plasma Membrane	G-protein coupled receptor
A_52_P534749	0.0141	0.531	-1.203		NPAS2	neuronal PAS domain protein 2	Nucleus	transcription regulator
A_55_P1974412	0.00373	0.332	-1.203	D	KAT2A	K(lysine) acetyltransferase 2A	Cytoplasm	enzyme
A_55_P1981794	0.00853	0.457	-1.203	D	CCDC101	coiled-coil domain containing 101	Nucleus	other
A_51_P343613	0.0212	0.596	-1.204	D	EHD2	EH-domain containing 2	Nucleus	other
A_52_P365011	0.0191	0.582	-1.204	D	FES	FES proto-oncogene, tyrosine kinase	Cytoplasm	kinase
A_55_P1976490	0.000767	0.151	-1.204		LMAN2L	lectin, mannose-binding 2-like	Cytoplasm	other
A_51_P151126	0.0041	0.344	-1.205		Cd52	CD52 antigen	Other	other
A_51_P291224	0.0198	0.588	-1.205	D	MOBP	myelin-associated oligodendrocyte basic protein	Cytoplasm	other
A_51_P360396	0.00253	0.283	-1.205		TFAP2B	transcription factor AP-2 beta (activating enhancer binding protein 2 beta)	Nucleus	transcription regulator
A_52_P421713	0.0129	0.514	-1.205		C8orf58	chromosome 8 open reading frame 58	Nucleus	other
A_55_P1994817	0.0391	0.684	-1.205		TAF15	TAF15 RNA polymerase II, TATA box binding protein (TBP)-associated factor, 68kDa	Nucleus	other
A_55_P2145496	0.0025	0.283	-1.205	D	WDR45	WD repeat domain 45	Other	other
A_55_P2340593	0.00243	0.281	-1.205		1810019D21Rik	RIKEN cDNA 1810019D21 gene	Other	other
A_51_P279163	0.00427	0.349	-1.206		PLCG2	phospholipase C, gamma 2 (phosphatidylinositol-specific)	Cytoplasm	enzyme
A_51_P403636	0.0088	0.46	-1.206		SMAD7	SMAD family member 7	Nucleus	transcription regulator
A_51_P235687	0.0155	0.546	-1.207		ALOX5AP	arachidonate 5-lipoxygenase-activating protein	Plasma Membrane	other
A_52_P616392	0.0223	0.61	-1.207	D	SBNO2	strawberry notch homolog 2 (Drosophila)	Other	transcription regulator
A_55_P2055537	0.0148	0.543	-1.207	D	SLC16A6	solute carrier family 16, member 6	Plasma Membrane	transporter
A_55_P2177154	0.0326	0.663	-1.207		HIST1H2BN	histone cluster 1, H2bn	Nucleus	other
A_51_P148494	0.00167	0.227	-1.208	D	RNFT1	ring finger protein, transmembrane 1	Other	other
A_51_P235415	0.00587	0.397	-1.208		OLFM2	olfactomedin 2	Cytoplasm	other
A_51_P240019	0.0312	0.659	-1.208	D	GYG1	glycogenin 1	Cytoplasm	enzyme
A_51_P284577	0.00197	0.247	-1.208		HYAL2	hyaluronoglucosaminidase 2	Cytoplasm	enzyme
A_51_P394802	0.000833	0.159	-1.208		FAM111A	family with sequence similarity 111, member A	Nucleus	other
A_55_P2006525	0.0031	0.312	-1.208		ADAMTSL4	ADAMTS-like 4	Extracellular Space	other
A_55_P2129077	0.0021	0.259	-1.208		Gm5464	predicted gene 5464	Other	other
A_55_P2376115	0.0206	0.592	-1.208		1810044D09Rik	RIKEN cDNA 1810044D09 gene	Other	other
A_51_P285206	0.0328	0.665	-1.209		CD3D	CD3d molecule, delta (CD3-TCR complex)	Plasma Membrane	transmembrane receptor
A_51_P503303	0.0125	0.508	-1.209		C1GALT1C1	C1GALT1-specific chaperone 1	Cytoplasm	enzyme
A_51_P505229	0.00287	0.3	-1.209		GTPBP8	GTP-binding protein 8 (putative)	Cytoplasm	other
A_55_P1991555	0.0238	0.617	-1.209		MRGPRX4	MAS-related GPR, member X4	Plasma Membrane	G-protein coupled receptor
A_55_P1994554	0.00523	0.379	-1.209	D	SHANK1	SH3 and multiple ankyrin repeat domains 1	Cytoplasm	other
A_55_P2089942	0.00657	0.421	-1.209	D	XPO1	exportin 1	Nucleus	transporter
A_51_P288876	0.0004	0.104	-1.211		TMEM45A	transmembrane protein 45A	Plasma Membrane	other
A_52_P286360	0.0277	0.641	-1.211	D	OTC	ornithine carbamoyltransferase	Cytoplasm	enzyme
A_55_P1957413	0.0125	0.508	-1.211		LSP1	lymphocyte-specific protein 1	Cytoplasm	other
A_55_P2048358	0.0259	0.632	-1.211	D	Wfdc16	WAP four-disulfide core domain 16	Other	other
A_55_P2118694	0.0435	0.698	-1.211	D	NKD1	naked cuticle homolog 1 (Drosophila)	Other	other
A_66_P114381	0.00193	0.245	-1.211		YPEL2	yippee-like 2 (Drosophila)	Nucleus	other
A_51_P481221	0.00763	0.443	-1.212	D	BACE2	beta-site APP-cleaving enzyme 2	Cytoplasm	peptidase
A_55_P2105416	0	0	-1.212	D	Gm10319	murinoglobulin pseudogene	Other	other
A_55_P2359797	0.00787	0.447	-1.212		NOD2	nucleotide-binding oligomerization domain containing 2	Cytoplasm	other
A_51_P271503	0.00983	0.475	-1.213		IL1R1	interleukin 1 receptor, type I	Plasma Membrane	transmembrane receptor
A_52_P195246	0.0202	0.59	-1.213	D	ESYT3	extended synaptotagmin-like protein 3	Plasma Membrane	other
A_52_P493810	0.006	0.402	-1.214		SRPK1	SRSF protein kinase 1	Nucleus	kinase
A_51_P121891	0.00587	0.397	-1.215		RAC2	ras-related C3 botulinum toxin substrate 2 (rho family, small GTP binding protein Rac2)	Cytoplasm	enzyme
A_51_P415809	0.00753	0.441	-1.215		TUSC1	tumor suppressor candidate 1	Other	other
A_52_P141338	0.0449	0.702	-1.215	D	ACOT9	acyl-CoA thioesterase 9	Cytoplasm	enzyme
A_52_P258338	0.0213	0.597	-1.215	D	MOB3B	MOB kinase activator 3B	Other	other
A_55_P2110713	0.000267	0.0803	-1.215		ANXA2	annexin A2	Plasma Membrane	other
A_66_P126485	0.0002	0.0675	-1.215		FAM69A	family with sequence similarity 69, member A	Other	other
A_51_P474459	0.0203	0.591	-1.216		SOCS3	suppressor of cytokine signaling 3	Cytoplasm	phosphatase
A_52_P191468	0.00107	0.185	-1.216	D	UBFD1	ubiquitin family domain containing 1	Other	other
A_55_P2054743	0.0336	0.665	-1.216	D	SH3BGRL2	SH3 domain binding glutamate-rich protein like 2	Nucleus	other
A_51_P296608	0.0021	0.259	-1.217		GADD45A	growth arrest and DNA-damage-inducible, alpha	Nucleus	other
A_55_P2154933	0.0476	0.708	-1.217	D	CD200R1L	CD200 receptor 1-like	Plasma Membrane	other
A_55_P2227335	0.00793	0.447	-1.217	D	PTPRE	protein tyrosine phosphatase, receptor type, E	Plasma Membrane	phosphatase
A_55_P1973213	0.0012	0.193	-1.218		TRMT61A	tRNA methyltransferase 61 homolog A (S. cerevisiae)	Other	enzyme
A_55_P2179020	0.0058	0.397	-1.218	D	MRPL15	mitochondrial ribosomal protein L15	Cytoplasm	other
A_55_P2426289	0.00373	0.332	-1.218		A830080H07Rik	RIKEN cDNA A830080H07 gene	Other	other
A_51_P111259	0.0031	0.312	-1.219		CDK2AP2	cyclin-dependent kinase 2 associated protein 2	Nucleus	other
A_51_P162098	0.0045	0.357	-1.219	D	NDUFAF4	NADH dehydrogenase (ubiquinone) complex I, assembly factor 4	Cytoplasm	other
A_51_P170946	0.0045	0.357	-1.219		HNRNPM	heterogeneous nuclear ribonucleoprotein M	Nucleus	other
A_55_P2078335	0.0153	0.545	-1.219	D	MAPK4	mitogen-activated protein kinase 4	Cytoplasm	kinase
A_52_P605556	0.0301	0.653	-1.22		NXNL2	nucleoredoxin-like 2	Other	transporter
A_51_P130332	0.0124	0.507	-1.222	D	HSPA12B	heat shock 70kD protein 12B	Other	other
A_51_P169032	0.00103	0.18	-1.222		C1orf131	chromosome 1 open reading frame 131	Other	other
A_52_P58814	0.000333	0.0923	-1.222		PPAPDC1A	phosphatidic acid phosphatase type 2 domain containing 1A	Plasma Membrane	phosphatase
A_55_P2159969	0.0426	0.695	-1.222		Vmn2r27	vomeronasal 2, receptor27	Other	other
A_51_P155196	0.000233	0.0742	-1.223		ABTB2	ankyrin repeat and BTB (POZ) domain containing 2	Nucleus	other
A_52_P109270	0.0396	0.686	-1.223		LEPREL1	leprecan-like 1	Cytoplasm	enzyme
A_55_P2019557	0.00767	0.444	-1.224	D	MRGPRX3	MAS-related GPR, member X3	Plasma Membrane	G-protein coupled receptor
A_55_P2114853	0.032	0.662	-1.224	D	DPP9	dipeptidyl-peptidase 9	Cytoplasm	peptidase
A_51_P170758	0.004	0.343	-1.226	D	GRWD1	glutamate-rich WD repeat containing 1	Nucleus	other
A_51_P258372	0.0472	0.707	-1.226		IGSF6	immunoglobulin superfamily, member 6	Plasma Membrane	transmembrane receptor
A_55_P2022123	0.00523	0.379	-1.226		SPATA22	spermatogenesis associated 22	Other	other
A_55_P2027708	0.0105	0.483	-1.226	D	5830416P10Rik	RIKEN cDNA 5830416P10 gene	Other	other
A_65_P12993	0.0031	0.312	-1.226	D	KIF1B	kinesin family member 1B	Cytoplasm	transporter
A_51_P222467	0.0204	0.591	-1.227		ABCG1	ATP-binding cassette, sub-family G (WHITE), member 1	Plasma Membrane	transporter
A_51_P401343	0.00467	0.362	-1.227		CLDN14	claudin 14	Plasma Membrane	other
A_52_P5891	0.0138	0.526	-1.227	D	FAM101B	family with sequence similarity 101, member B	Other	other
A_55_P2148323	0.00873	0.459	-1.227	D	2810021J22Rik	RIKEN cDNA 2810021J22 gene	Other	other
A_51_P490023	0.0118	0.501	-1.228		TUBB2A	tubulin, beta 2A class IIa	Cytoplasm	other
A_52_P276343	0.00523	0.379	-1.228		KIAA0020	KIAA0020	Nucleus	other
A_52_P412574	0.0144	0.537	-1.228		C16orf92	chromosome 16 open reading frame 92	Other	other
A_55_P2026609	0.00577	0.397	-1.228		ZYG11A	zyg-11 family member A, cell cycle regulator	Other	other
A_55_P2156806	0.0194	0.585	-1.228	D	POM121L2	POM121 transmembrane nucleoporin-like 2	Extracellular Space	other
A_51_P287069	0.000233	0.0742	-1.229		SERPINH1	serpin peptidase inhibitor, clade H (heat shock protein 47), member 1, (collagen binding protein 1)	Extracellular Space	other
A_51_P330133	0.0081	0.449	-1.229		PSPC1	paraspeckle component 1	Nucleus	other
A_55_P1955778	0.00323	0.314	-1.229	D	ADAMTS4	ADAM metallopeptidase with thrombospondin type 1 motif, 4	Extracellular Space	peptidase
A_55_P2013043	0.00533	0.384	-1.229		Serpinb6b	serine (or cysteine) peptidase inhibitor, clade B, member 6b	Other	other
A_55_P2028259	0.0209	0.595	-1.229		RHBDF2	rhomboid 5 homolog 2 (Drosophila)	Cytoplasm	other
A_55_P2077278	0.00217	0.263	-1.229		ARID3C	AT rich interactive domain 3C (BRIGHT-like)	Plasma Membrane	other
A_55_P2158419	0.0001	0.0401	-1.229	D	ODF3	outer dense fiber of sperm tails 3	Cytoplasm	other
A_55_P2351670	0.0153	0.544	-1.229		1700112J16Rik	RIKEN cDNA 1700112J16 gene	Other	other
A_51_P114616	0.0197	0.586	-1.23		BATF	basic leucine zipper transcription factor, ATF-like	Nucleus	transcription regulator
A_52_P30550	0.0184	0.578	-1.23	D	ACP2	acid phosphatase 2, lysosomal	Cytoplasm	phosphatase
A_51_P283004	0.0196	0.586	-1.231		TINAG	tubulointerstitial nephritis antigen	Extracellular Space	peptidase
A_52_P408757	0.0421	0.694	-1.231		FCGR2A	Fc fragment of IgG, low affinity IIa, receptor (CD32)	Plasma Membrane	transmembrane receptor
A_55_P2010076	0.000933	0.17	-1.231		FAM73B	family with sequence similarity 73, member B	Other	other
A_55_P2048434	0.00117	0.189	-1.231		HSP90AB1	heat shock protein 90kDa alpha (cytosolic), class B member 1	Cytoplasm	enzyme
A_55_P2113210	0.00383	0.334	-1.231		CYTH4	cytohesin 4	Cytoplasm	other
A_55_P2142222	0.011	0.49	-1.231		Serpina3h	serine (or cysteine) peptidase inhibitor, clade A, member 3H	Extracellular Space	other
A_51_P258690	0.0411	0.691	-1.232		SCRG1	stimulator of chondrogenesis 1	Extracellular Space	other
A_51_P515965	0.0352	0.67	-1.232		NFE2	nuclear factor, erythroid 2	Nucleus	transcription regulator
A_55_P2070938	0.0296	0.649	-1.232		LOC102637746	keratin-associated protein 20-2-like	Other	other
A_55_P2161858	0.00433	0.352	-1.232	D	PDLIM7	PDZ and LIM domain 7 (enigma)	Cytoplasm	other
A_66_P112305	0.0359	0.671	-1.232	D	MYO1F	myosin IF	Cytoplasm	other
A_51_P305843	0.0124	0.507	-1.233		CHORDC1	cysteine and histidine-rich domain (CHORD) containing 1	Other	other
A_51_P485756	0.0106	0.484	-1.233		NTS	neurotensin	Extracellular Space	other
A_52_P612693	0.00607	0.402	-1.233		POLB	polymerase (DNA directed), beta	Nucleus	enzyme
A_55_P1977633	0.0165	0.558	-1.234	D	IRF2BPL	interferon regulatory factor 2 binding protein-like	Nucleus	other
A_52_P216613	0.0398	0.686	-1.235		GPR18	G protein-coupled receptor 18	Plasma Membrane	G-protein coupled receptor
A_51_P268697	0.00453	0.358	-1.236		SLC1A3	solute carrier family 1 (glial high affinity glutamate transporter), member 3	Plasma Membrane	transporter
A_52_P278581	0.0325	0.663	-1.236	D	ZBTB1	zinc finger and BTB domain containing 1	Nucleus	other
A_55_P2371874	0.000533	0.124	-1.236		D030007L05Rik	RIKEN cDNA D030007L05 gene	Other	other
A_51_P396708	0.0005	0.117	-1.237		MED21	mediator complex subunit 21	Nucleus	transcription regulator
A_51_P394585	0.00357	0.326	-1.238		SNX22	sorting nexin 22	Other	transporter
A_52_P106259	0.0001	0.0401	-1.238	D	EGFR	epidermal growth factor receptor	Plasma Membrane	kinase
A_55_P2034097	0.0005	0.117	-1.238	D	ELAVL1	ELAV like RNA binding protein 1	Cytoplasm	other
A_55_P2128451	0.00377	0.332	-1.238	D	SFPQ	splicing factor proline/glutamine-rich	Nucleus	other
A_55_P2182358	0.000267	0.0803	-1.239	D	ARID3A	AT rich interactive domain 3A (BRIGHT-like)	Nucleus	transcription regulator
A_55_P2068882	0.0356	0.671	-1.24		CCNG2	cyclin G2	Nucleus	other
A_55_P2096226	0.0182	0.578	-1.241	D	LOXL1	lysyl oxidase-like 1	Extracellular Space	enzyme
A_55_P2322507	0.0049	0.372	-1.241		A130042O14Rik	RIKEN cDNA A130042O14 gene	Other	other
A_51_P440865	0.00643	0.416	-1.242		FAM110B	family with sequence similarity 110, member B	Cytoplasm	other
A_55_P2056566	0.0007	0.147	-1.242	D	Nkx1-1	NK1 transcription factor related, locus 1 (Drosophila)	Other	other
A_55_P2094034	0.00477	0.366	-1.242	D	NRG2	neuregulin 2	Extracellular Space	growth factor
A_52_P594410	0.000333	0.0923	-1.243		MSC	musculin	Cytoplasm	transcription regulator
A_55_P2027037	0.0108	0.487	-1.243		OR4K5	olfactory receptor, family 4, subfamily K, member 5	Plasma Membrane	G-protein coupled receptor
A_55_P2414594	0.00263	0.289	-1.243		9030613N10Rik	RIKEN cDNA 9030613N10 gene	Other	other
A_51_P246653	0.0123	0.507	-1.244		CLEC7A	C-type lectin domain family 7, member A	Plasma Membrane	transmembrane receptor
A_52_P463235	0.00143	0.211	-1.244	D	ANKRD33B	ankyrin repeat domain 33B	Other	other
A_55_P2349752	0.0269	0.637	-1.244		8030494B02Rik	Riken cDNA 8030494B02 gene	Other	other
A_51_P460734	0.00523	0.379	-1.245	D	PRKCD	protein kinase C, delta	Cytoplasm	kinase
A_51_P405476	0.0125	0.508	-1.246		FCER1G	Fc fragment of IgE, high affinity I, receptor for; gamma polypeptide	Plasma Membrane	transmembrane receptor
A_55_P2059957	0.0224	0.61	-1.246	D	SNX7	sorting nexin 7	Other	transporter
A_55_P2077783	0.004	0.343	-1.246		Tubb2a-ps2	tubulin, beta 2a, pseudogene 2	Other	other
A_55_P2097913	0.0118	0.502	-1.246	D	ITGA10	integrin, alpha 10	Plasma Membrane	other
A_66_P125777	0.0011	0.188	-1.246		SLC43A2	solute carrier family 43 (amino acid system L transporter), member 2	Plasma Membrane	transporter
A_55_P2178203	0.0052	0.379	-1.247	D	DERL2	derlin 2	Cytoplasm	other
A_51_P337675	0.0249	0.624	-1.248		CD53	CD53 molecule	Plasma Membrane	other
A_52_P467488	0.0337	0.665	-1.248		SLC35D3	solute carrier family 35, member D3	Other	other
A_55_P1997410	0.0207	0.593	-1.248	D	EXOC6B	exocyst complex component 6B	Other	other
A_55_P2022369	0.000867	0.163	-1.248	D	LBH	limb bud and heart development	Nucleus	transcription regulator
A_51_P227392	0.0131	0.516	-1.249		RHOU	ras homolog family member U	Cytoplasm	enzyme
A_51_P254262	0.001	0.177	-1.249		NXPH3	neurexophilin 3	Extracellular Space	other
A_52_P218537	0.0033	0.316	-1.25	D	HNRNPC	heterogeneous nuclear ribonucleoprotein C (C1/C2)	Nucleus	other
A_52_P518270	0.00677	0.425	-1.25	D	TMEM255A	transmembrane protein 255A	Extracellular Space	other
A_55_P2079860	0.000133	0.0498	-1.25		ASAP3	ArfGAP with SH3 domain, ankyrin repeat and PH domain 3	Plasma Membrane	other
A_55_P2176080	0.0247	0.624	-1.25		LRRC4	leucine rich repeat containing 4	Plasma Membrane	other
A_51_P377452	0.0128	0.514	-1.251		NCF4	neutrophil cytosolic factor 4, 40kDa	Cytoplasm	enzyme
A_52_P28651	0.005	0.375	-1.251		PVRL1	poliovirus receptor-related 1 (herpesvirus entry mediator C)	Plasma Membrane	other
A_55_P1955412	0.0186	0.579	-1.251	D	SLC1A2	solute carrier family 1 (glial high affinity glutamate transporter), member 2	Plasma Membrane	transporter
A_66_P136899	0.00713	0.436	-1.251	D	NADK	NAD kinase	Cytoplasm	kinase
A_55_P2030848	0.00717	0.436	-1.252	D	4933416I08Rik	RIKEN cDNA 4933416I08 gene	Other	other
A_55_P2128113	0.0188	0.579	-1.252		TBC1D12	TBC1 domain family, member 12	Extracellular Space	other
A_55_P2165869	0.00943	0.47	-1.252		CEBPB	CCAAT/enhancer binding protein (C/EBP), beta	Nucleus	transcription regulator
A_52_P251623	0.00113	0.189	-1.253		FAM222A	family with sequence similarity 222, member A	Other	other
A_51_P122246	0.0001	0.0401	-1.254		CRELD2	cysteine-rich with EGF-like domains 2	Other	other
A_51_P192964	0.0127	0.513	-1.254	D	CLEC12B	C-type lectin domain family 12, member B	Plasma Membrane	other
A_51_P513568	0.0261	0.633	-1.254		STX11	syntaxin 11	Plasma Membrane	transporter
A_55_P1958532	0.017	0.56	-1.254		HR	hair growth associated	Nucleus	transcription regulator
A_51_P227718	0.00213	0.261	-1.255	D	RASGRP4	RAS guanyl releasing protein 4	Cytoplasm	other
A_55_P1983588	0.0004	0.104	-1.255	D	PMEPA1	prostate transmembrane protein, androgen induced 1	Plasma Membrane	other
A_55_P2009673	0.0114	0.498	-1.255		PPP1R14D	protein phosphatase 1, regulatory (inhibitor) subunit 14D	Cytoplasm	other
A_55_P2071466	0.00913	0.468	-1.256		NCF1	neutrophil cytosolic factor 1	Cytoplasm	enzyme
A_51_P208240	0.00137	0.206	-1.257		TNFSF14	tumor necrosis factor (ligand) superfamily, member 14	Extracellular Space	cytokine
A_55_P2106901	0.0065	0.419	-1.257		NKAIN4	Na+/K+ transporting ATPase interacting 4	Other	other
A_51_P169516	0.0144	0.536	-1.258		PPP1R3D	protein phosphatase 1, regulatory subunit 3D	Cytoplasm	phosphatase
A_51_P117794	0.00737	0.438	-1.259		BIK	BCL2-interacting killer (apoptosis-inducing)	Cytoplasm	other
A_51_P195958	0.00143	0.211	-1.26		PHLDA1	pleckstrin homology-like domain, family A, member 1	Cytoplasm	other
A_55_P2144386	0.0184	0.578	-1.26	D	EMR1	egf-like module containing, mucin-like, hormone receptor-like 1	Plasma Membrane	G-protein coupled receptor
A_52_P558859	6.67e-05	0.0302	-1.262		RRAS2	related RAS viral (r-ras) oncogene homolog 2	Plasma Membrane	enzyme
A_51_P208603	0.0001	0.0401	-1.263		DIO2	deiodinase, iodothyronine, type II	Cytoplasm	enzyme
A_52_P672740	0.0311	0.658	-1.263	D	RALA	v-ral simian leukemia viral oncogene homolog A (ras related)	Cytoplasm	enzyme
A_55_P2087984	0.0017	0.229	-1.263	D	DNAJA1	DnaJ (Hsp40) homolog, subfamily A, member 1	Nucleus	other
A_51_P235801	6.67e-05	0.0302	-1.264		ZFP36L1	ZFP36 ring finger protein-like 1	Nucleus	transcription regulator
A_55_P2012439	0.0016	0.222	-1.264	D	TNFRSF19	tumor necrosis factor receptor superfamily, member 19	Plasma Membrane	transmembrane receptor
A_55_P2075424	0.00943	0.47	-1.264	D	TTLL7	tubulin tyrosine ligase-like family, member 7	Plasma Membrane	other
A_55_P2084706	0.00147	0.212	-1.264	D	ACACA	acetyl-CoA carboxylase alpha	Cytoplasm	enzyme
A_52_P456640	0.019	0.581	-1.265		FGR	FGR proto-oncogene, Src family tyrosine kinase	Nucleus	kinase
A_55_P2151868	0.0368	0.677	-1.265	D	MEST	mesoderm specific transcript	Cytoplasm	peptidase
A_55_P2170514	0.00117	0.189	-1.266		SFN	stratifin	Cytoplasm	other
A_55_P2022604	0.00283	0.298	-1.267		EXOC3L4	exocyst complex component 3-like 4	Other	other
A_51_P280446	0.0037	0.331	-1.268		SDF2L1	stromal cell-derived factor 2-like 1	Cytoplasm	other
A_51_P472531	0.0339	0.665	-1.268	D	ARSK	arylsulfatase family, member K	Extracellular Space	enzyme
A_52_P350786	0.0007	0.147	-1.268		PHLDA2	pleckstrin homology-like domain, family A, member 2	Cytoplasm	other
A_55_P2054362	0.0219	0.606	-1.269	D	CX3CR1	chemokine (C-X3-C motif) receptor 1	Plasma Membrane	G-protein coupled receptor
A_51_P386880	0.00117	0.189	-1.27		STIP1	stress-induced phosphoprotein 1	Cytoplasm	other
A_55_P2097808	0.000167	0.0595	-1.27	D	P4HA1	prolyl 4-hydroxylase, alpha polypeptide I	Cytoplasm	enzyme
A_52_P482251	0.0247	0.624	-1.271		GJB6	gap junction protein, beta 6, 30kDa	Plasma Membrane	transporter
A_55_P2092492	0.0371	0.679	-1.271	D	IL18R1	interleukin 18 receptor 1	Plasma Membrane	transmembrane receptor
A_52_P334670	0.0047	0.362	-1.272		CLOCK	clock circadian regulator	Nucleus	transcription regulator
A_55_P2178678	0.00323	0.314	-1.272		P2RX5	purinergic receptor P2X, ligand-gated ion channel, 5	Plasma Membrane	ion channel
A_51_P230098	0.0177	0.571	-1.273		PBK	PDZ binding kinase	Cytoplasm	kinase
A_52_P236398	0.000767	0.151	-1.273	D	TMEM108	transmembrane protein 108	Other	other
A_55_P1994032	0.00277	0.293	-1.273		XBP1	X-box binding protein 1	Nucleus	transcription regulator
A_55_P2057946	0.00543	0.387	-1.273	D	HSP90AA1	heat shock protein 90kDa alpha (cytosolic), class A member 1	Cytoplasm	enzyme
A_52_P31510	0.0251	0.626	-1.274		PDX1	pancreatic and duodenal homeobox 1	Nucleus	transcription regulator
A_55_P2136657	0.00117	0.189	-1.274	D	THBS3	thrombospondin 3	Extracellular Space	other
A_51_P290921	6.67e-05	0.0302	-1.276		SYTL2	synaptotagmin-like 2	Cytoplasm	other
A_52_P74680	0.0001	0.0401	-1.276	D	Trbv1	T cell receptor beta, variable 1	Other	other
A_52_P49321	0.0272	0.637	-1.278	D	ADAMTS9	ADAM metallopeptidase with thrombospondin type 1 motif, 9	Extracellular Space	peptidase
A_55_P1999561	0.00927	0.469	-1.278		PRAM1	PML-RARA regulated adaptor molecule 1	Other	other
A_55_P2111100	0.046	0.703	-1.279		Olfr550	olfactory receptor 550	Plasma Membrane	G-protein coupled receptor
A_55_P1974019	0.0121	0.505	-1.28		DAPK1	death-associated protein kinase 1	Cytoplasm	kinase
A_55_P2096867	0.015	0.544	-1.282		GAP43	growth associated protein 43	Plasma Membrane	other
A_51_P129803	0.00417	0.346	-1.283		CACYBP	calcyclin binding protein	Nucleus	other
A_51_P334979	0.0034	0.32	-1.283		APOC2	apolipoprotein C-II	Extracellular Space	transporter
A_52_P507305	0.00783	0.447	-1.283		IAH1	isoamyl acetate-hydrolyzing esterase 1 homolog (S. cerevisiae)	Cytoplasm	other
A_52_P487686	0.00303	0.309	-1.285	D	Stfa1 (includes others)	stefin A1	Cytoplasm	other
A_55_P2044932	0.0231	0.612	-1.285		GPR84	G protein-coupled receptor 84	Plasma Membrane	G-protein coupled receptor
A_66_P110016	0.0191	0.583	-1.285	D	NCF2	neutrophil cytosolic factor 2	Cytoplasm	enzyme
A_55_P2018061	0.0346	0.669	-1.286	D	CLEC4M	C-type lectin domain family 4, member M	Plasma Membrane	other
A_52_P559975	0.00143	0.211	-1.287		CXCR2	chemokine (C-X-C motif) receptor 2	Plasma Membrane	G-protein coupled receptor
A_51_P255304	0.0492	0.714	-1.288		CAV3	caveolin 3	Plasma Membrane	enzyme
A_51_P506201	0.0227	0.61	-1.288	D	CCKBR	cholecystokinin B receptor	Plasma Membrane	G-protein coupled receptor
A_55_P2135621	0.015	0.544	-1.288	D	PTRHD1	peptidyl-tRNA hydrolase domain containing 1	Cytoplasm	other
A_55_P2044953	0	0	-1.291	D	Lst1	leukocyte specific transcript 1	Cytoplasm	other
A_55_P2115131	0.0315	0.66	-1.291		Gm15478	predicted gene 15478	Other	other
A_51_P499698	0.0125	0.508	-1.293		ASPRV1	aspartic peptidase, retroviral-like 1	Other	peptidase
A_52_P549166	0.000867	0.163	-1.293		ARSJ	arylsulfatase family, member J	Extracellular Space	enzyme
A_66_P108019	0	0	-1.293		HEATR1	HEAT repeat containing 1	Nucleus	other
A_66_P119968	0.0053	0.382	-1.293		ZNF705A	zinc finger protein 705A	Nucleus	other
A_55_P2039416	0	0	-1.297		SGK1	serum/glucocorticoid regulated kinase 1	Cytoplasm	kinase
A_55_P2426941	0.000733	0.149	-1.297	D	GPRIN3	GPRIN family member 3	Other	other
A_51_P261517	0.0174	0.566	-1.298		TYROBP	TYRO protein tyrosine kinase binding protein	Plasma Membrane	transmembrane receptor
A_52_P114722	0.0103	0.482	-1.299		PTPN6	protein tyrosine phosphatase, non-receptor type 6	Cytoplasm	phosphatase
A_55_P2053491	0	0	-1.299	D	PDIA6	protein disulfide isomerase family A, member 6	Cytoplasm	enzyme
A_55_P2110758	0.036	0.672	-1.3	D	B430306N03Rik	RIKEN cDNA B430306N03 gene	Other	other
A_55_P2143025	0.0028	0.295	-1.3	D	SEMA3C	sema domain, immunoglobulin domain (Ig), short basic domain, secreted, (semaphorin) 3C	Extracellular Space	other
A_55_P2116465	0.0115	0.498	-1.301	D	PTPRG	protein tyrosine phosphatase, receptor type, G	Plasma Membrane	phosphatase
A_51_P406583	0	0	-1.302		MYO1E	myosin IE	Cytoplasm	enzyme
A_55_P2058671	0.000633	0.139	-1.302	D	ZFYVE28	zinc finger, FYVE domain containing 28	Cytoplasm	other
A_55_P2121608	0.000567	0.129	-1.302	D	SOX4	SRY (sex determining region Y)-box 4	Nucleus	transcription regulator
A_66_P126480	0.0438	0.698	-1.302		Gm13861	predicted gene 13861	Other	other
A_51_P324228	0.0364	0.674	-1.303		SATB1	SATB homeobox 1	Nucleus	transcription regulator
A_55_P2045792	0.000267	0.0803	-1.303	D	PES1	pescadillo ribosomal biogenesis factor 1	Nucleus	other
A_55_P1998001	0.035	0.67	-1.306	D	DXBay18 (includes others)	predicted pseudogene 5639	Other	other
A_55_P2111770	0	0	-1.306		KLHL13	kelch-like family member 13	Other	other
A_55_P2332926	0.0134	0.521	-1.306		2810037O22Rik	RIKEN cDNA 2810037O22 gene	Other	other
A_51_P486053	0.0318	0.66	-1.308		LOC102636225	uncharacterized LOC102636225	Other	other
A_51_P512627	0.0436	0.698	-1.31	D	SYNGR4	synaptogyrin 4	Plasma Membrane	other
A_55_P2013356	0.00957	0.47	-1.31	D	RENBP	renin binding protein	Cytoplasm	enzyme
A_55_P2098697	0.000667	0.142	-1.31	D	TNFAIP2	tumor necrosis factor, alpha-induced protein 2	Extracellular Space	other
A_51_P213928	0.00923	0.469	-1.314		NAP1L3	nucleosome assembly protein 1-like 3	Nucleus	other
A_51_P466378	0.000367	0.0963	-1.317	D	ITGAL	integrin, alpha L (antigen CD11A (p180), lymphocyte function-associated antigen 1; alpha polypeptide)	Plasma Membrane	transmembrane receptor
A_51_P472217	0.0132	0.517	-1.317	D	SAPCD2	suppressor APC domain containing 2	Nucleus	other
A_66_P134149	0.000867	0.163	-1.32	D	SNX30	sorting nexin family member 30	Other	other
A_51_P368285	0.000133	0.0498	-1.321		FAM101A/ZNF664-FAM101A	family with sequence similarity 101, member A	Other	transporter
A_52_P525317	0.0079	0.447	-1.323	D	GJA5	gap junction protein, alpha 5, 40kDa	Plasma Membrane	transporter
A_55_P2340758	0.0301	0.653	-1.323		4930554N03Rik	RIKEN cDNA 4930554N03 gene	Other	other
A_52_P79782	0.015	0.544	-1.324		WNT7A	wingless-type MMTV integration site family, member 7A	Extracellular Space	cytokine
A_51_P210395	0.00263	0.289	-1.325		GLRX	glutaredoxin (thioltransferase)	Cytoplasm	enzyme
A_55_P2009086	0	0	-1.325		CREB3L1	cAMP responsive element binding protein 3-like 1	Nucleus	transcription regulator
A_51_P114693	0.0185	0.578	-1.326		PARM1	prostate androgen-regulated mucin-like protein 1	Extracellular Space	other
A_51_P186476	0.0213	0.597	-1.327		SLC11A1	solute carrier family 11 (proton-coupled divalent metal ion transporter), member 1	Plasma Membrane	transporter
A_55_P2185476	0.0463	0.704	-1.329	D	NTSR1	neurotensin receptor 1 (high affinity)	Plasma Membrane	G-protein coupled receptor
A_52_P425839	0.0147	0.543	-1.33		Retnlg	resistin like gamma	Extracellular Space	other
A_55_P2173623	3.33e-05	0.0172	-1.331		SAMD1	sterile alpha motif domain containing 1	Other	other
A_55_P2204396	0.0124	0.507	-1.334		6030458E02Rik	RIKEN cDNA 6030458E02 gene	Other	other
A_51_P267239	0	0	-1.335	D	LITAF	lipopolysaccharide-induced TNF factor	Nucleus	transcription regulator
A_52_P24631	0.00113	0.189	-1.339	D	AZIN1	antizyme inhibitor 1	Cytoplasm	enzyme
A_52_P393589	0.00197	0.247	-1.341	D	CLMP	CXADR-like membrane protein	Plasma Membrane	other
A_52_P507214	0.000567	0.129	-1.344		MMP9	matrix metallopeptidase 9 (gelatinase B, 92kDa gelatinase, 92kDa type IV collagenase)	Extracellular Space	peptidase
A_55_P1963960	0.0099	0.478	-1.344		LOC102642410	tyrosine-protein phosphatase non-receptor type substrate 1-like	Other	other
A_55_P2109128	0.0139	0.528	-1.344		HIST1H2BF	histone cluster 1, H2bf	Nucleus	other
A_66_P139618	0.0051	0.379	-1.345	D	Stfa2/Stfa2l1	stefin A2	Cytoplasm	other
A_65_P06147	0.0364	0.674	-1.346	D	FGFR3	fibroblast growth factor receptor 3	Plasma Membrane	kinase
A_51_P401907	0.00547	0.387	-1.347	D	CSTA	cystatin A (stefin A)	Cytoplasm	other
A_55_P2010121	0.000233	0.0742	-1.347	D	RAB27B	RAB27B, member RAS oncogene family	Cytoplasm	enzyme
A_55_P2037697	0.0027	0.29	-1.348		Gm9733	predicted gene 9733	Other	other
A_55_P2129354	0.0103	0.482	-1.352	D	PILRA	paired immunoglobin-like type 2 receptor alpha	Plasma Membrane	other
A_51_P193146	0.00457	0.358	-1.355		Ms4a6c	membrane-spanning 4-domains, subfamily A, member 6C	Other	other
A_52_P487362	0.0139	0.529	-1.357		PPP4R4	protein phosphatase 4, regulatory subunit 4	Cytoplasm	other
A_51_P288138	0.0138	0.527	-1.358		FPR2	formyl peptide receptor 2	Plasma Membrane	G-protein coupled receptor
A_52_P530291	0.00333	0.316	-1.358		PIM1	Pim-1 proto-oncogene, serine/threonine kinase	Cytoplasm	kinase
A_52_P527800	0.00577	0.397	-1.36		EMILIN2	elastin microfibril interfacer 2	Extracellular Space	other
A_51_P231320	0.00277	0.293	-1.361		MMP8	matrix metallopeptidase 8 (neutrophil collagenase)	Extracellular Space	peptidase
A_51_P245989	0.0138	0.526	-1.362		CCR2	chemokine (C-C motif) receptor 2	Plasma Membrane	G-protein coupled receptor
A_51_P108108	0.0121	0.505	-1.364		LRRC25	leucine rich repeat containing 25	Other	other
A_51_P241995	0.0119	0.503	-1.364		COL5A3	collagen, type V, alpha 3	Extracellular Space	other
A_51_P156800	0.0042	0.346	-1.366		MOB2	MOB kinase activator 2	Nucleus	other
A_52_P273821	0.0341	0.666	-1.368	D	ABHD5	abhydrolase domain containing 5	Cytoplasm	enzyme
A_52_P671812	0.00857	0.457	-1.369		LOC102642432	uncharacterized LOC102642432	Other	other
A_55_P2016681	3.33e-05	0.0172	-1.369	D	ALKBH7	alkB, alkylation repair homolog 7 (E. coli)	Cytoplasm	other
A_52_P450188	0	0	-1.37		MTMR4	myotubularin related protein 4	Cytoplasm	phosphatase
A_55_P2108012	3.33e-05	0.0172	-1.371		FAM78B	family with sequence similarity 78, member B	Other	other
A_55_P2056403	0.0466	0.705	-1.373	D	Speer4a (includes others)	spermatogenesis associated glutamate (E)-rich protein 4a	Nucleus	other
A_51_P418168	0	0	-1.375		MANF	mesencephalic astrocyte-derived neurotrophic factor	Extracellular Space	other
A_55_P2043062	0.00173	0.231	-1.375		HS3ST6	heparan sulfate (glucosamine) 3-O-sulfotransferase 6	Cytoplasm	enzyme
A_55_P2076772	0.0012	0.193	-1.375		HSPA5	heat shock 70kDa protein 5 (glucose-regulated protein, 78kDa)	Cytoplasm	enzyme
A_55_P2266977	0.000367	0.0963	-1.376	D	AHCYL2	adenosylhomocysteinase-like 2	Other	enzyme
A_55_P1984556	0.0297	0.649	-1.38		CCL2	chemokine (C-C motif) ligand 2	Extracellular Space	cytokine
A_55_P1998471	0.000167	0.0595	-1.38		S100A9	S100 calcium binding protein A9	Cytoplasm	other
A_55_P2416534	0.00243	0.281	-1.38		5033428I22Rik	RIKEN cDNA 5033428I22 gene	Other	other
A_51_P481482	0.0397	0.686	-1.382		DRAM1	DNA-damage regulated autophagy modulator 1	Cytoplasm	other
A_55_P1954799	0.0221	0.609	-1.382	D	Defa3 (includes others)	defensin, alpha, 3	Extracellular Space	other
A_55_P1955305	0.0094	0.47	-1.383	D	SIRPB1	signal-regulatory protein beta 1	Plasma Membrane	other
A_55_P1964348	0.012	0.504	-1.383		GDPD2	glycerophosphodiester phosphodiesterase domain containing 2	Plasma Membrane	enzyme
A_55_P2034663	0.0052	0.379	-1.383	D	CSF2RB	colony stimulating factor 2 receptor, beta, low-affinity (granulocyte-macrophage)	Plasma Membrane	transmembrane receptor
A_52_P467389	0.0078	0.445	-1.385		SLC15A3	solute carrier family 15 (oligopeptide transporter), member 3	Cytoplasm	transporter
A_55_P1959333	0.0335	0.665	-1.385	D	Olfr398	olfactory receptor 398	Plasma Membrane	G-protein coupled receptor
A_55_P2020592	0.000433	0.108	-1.386	D	TRIM3	tripartite motif containing 3	Cytoplasm	enzyme
A_51_P147274	0.00553	0.39	-1.388		Clec4a3	C-type lectin domain family 4, member a3	Other	other
A_51_P519251	0.0002	0.0675	-1.388		NUPR1	nuclear protein, transcriptional regulator, 1	Nucleus	transcription regulator
A_52_P135469	0.00163	0.226	-1.389	D	NDST1	N-deacetylase/N-sulfotransferase (heparan glucosaminyl) 1	Cytoplasm	enzyme
A_55_P1993807	0.0024	0.281	-1.389	D	NUDT11	nudix (nucleoside diphosphate linked moiety X)-type motif 11	Cytoplasm	phosphatase
A_55_P2071726	0.0116	0.498	-1.39		RASGEF1C	RasGEF domain family, member 1C	Other	other
A_52_P139650	0.0462	0.704	-1.395		SKA1	spindle and kinetochore associated complex subunit 1	Nucleus	other
A_55_P2006983	0.00887	0.461	-1.401	D	PARP10	poly (ADP-ribose) polymerase family, member 10	Cytoplasm	enzyme
A_55_P2054409	0.00457	0.358	-1.402	D	LILRB3	leukocyte immunoglobulin-like receptor, subfamily B (with TM and ITIM domains), member 3	Plasma Membrane	transmembrane receptor
A_52_P6828	0.0385	0.683	-1.405	D	XK	X-linked Kx blood group	Plasma Membrane	transporter
A_55_P2327577	0.0246	0.624	-1.408		D630013G24Rik	RIKEN cDNA D630013G24 gene	Other	other
A_55_P2040485	0.00117	0.189	-1.412		MS4A4A	membrane-spanning 4-domains, subfamily A, member 4A	Other	other
A_55_P2131173	0	0	-1.415		SPHK2	sphingosine kinase 2	Cytoplasm	kinase
A_51_P257938	0.0235	0.614	-1.416		TACSTD2	tumor-associated calcium signal transducer 2	Plasma Membrane	other
A_52_P258557	0	0	-1.416		SLC26A9	solute carrier family 26 (anion exchanger), member 9	Plasma Membrane	transporter
A_55_P2130792	0	0	-1.417	D	TUFT1	tuftelin 1	Cytoplasm	other
A_51_P515605	0.000333	0.0923	-1.418		COL3A1	collagen, type III, alpha 1	Extracellular Space	other
A_51_P345649	3.33e-05	0.0172	-1.419		PDGFRA	platelet-derived growth factor receptor, alpha polypeptide	Plasma Membrane	kinase
A_51_P185175	0.00243	0.281	-1.42		FKBP4	FK506 binding protein 4, 59kDa	Nucleus	enzyme
A_55_P2103796	0.034	0.666	-1.424	D	ARHGAP11A	Rho GTPase activating protein 11A	Cytoplasm	other
A_51_P464918	0.00337	0.318	-1.425	D	MEFV	Mediterranean fever	Nucleus	other
A_52_P472324	0.0206	0.593	-1.425		SLPI	secretory leukocyte peptidase inhibitor	Cytoplasm	other
A_55_P1983044	0.000333	0.0923	-1.428	D	Gm5150	predicted gene 5150	Other	other
A_52_P488779	0.000233	0.0742	-1.43	D	PILRB	paired immunoglobin-like type 2 receptor beta	Plasma Membrane	other
A_51_P311038	0.0002	0.0675	-1.434		ADAMTS15	ADAM metallopeptidase with thrombospondin type 1 motif, 15	Extracellular Space	peptidase
A_55_P2170064	0.0279	0.642	-1.434	D	CATSPERD	catsper channel auxiliary subunit delta	Extracellular Space	other
A_55_P2292046	0.0074	0.438	-1.441		D230018H15Rik	RIKEN cDNA D230018H15 gene	Other	other
A_55_P1960238	0.000767	0.151	-1.45	D	SLC2A6	solute carrier family 2 (facilitated glucose transporter), member 6	Plasma Membrane	transporter
A_55_P2159949	0.011	0.49	-1.45	D	POLR1E	polymerase (RNA) I polypeptide E, 53kDa	Nucleus	enzyme
A_52_P682382	0.00743	0.438	-1.451		SCD	stearoyl-CoA desaturase (delta-9-desaturase)	Cytoplasm	enzyme
A_52_P217875	0.0359	0.671	-1.456	D	H3F3A/H3F3B	H3 histone, family 3A	Nucleus	other
A_55_P2295282	0.0372	0.679	-1.457	D	LOC102642015	zinc finger protein 14-like	Other	other
A_55_P2142251	0.0002	0.0675	-1.46		HIST1H3G	histone cluster 1, H3g	Nucleus	other
A_55_P2160815	0.0454	0.702	-1.461		FOXD3	forkhead box D3	Nucleus	transcription regulator
A_55_P1993859	0.0151	0.544	-1.462		AMELY	amelogenin, Y-linked	Extracellular Space	growth factor
A_51_P315904	0	0	-1.463		GADD45G	growth arrest and DNA-damage-inducible, gamma	Nucleus	other
A_51_P199352	0.000267	0.0803	-1.468		2310015B20Rik	RIKEN cDNA 2310015B20 gene	Other	other
A_51_P212782	0.000933	0.17	-1.469		IL1B	interleukin 1, beta	Extracellular Space	cytokine
A_55_P2007944	0.0017	0.229	-1.469		PRKCE	protein kinase C, epsilon	Cytoplasm	kinase
A_51_P385030	0.0473	0.707	-1.474		Svs6	seminal vesicle secretory protein 6	Extracellular Space	other
A_55_P1957807	0.0495	0.715	-1.474		OR6C1	olfactory receptor, family 6, subfamily C, member 1	Plasma Membrane	G-protein coupled receptor
A_55_P2399688	0.000267	0.0803	-1.474		GLIPR2	GLI pathogenesis-related 2	Cytoplasm	other
A_51_P294555	0.0001	0.0401	-1.476		Ifitm6	interferon induced transmembrane protein 6	Other	other
A_55_P2167530	0.0003	0.0884	-1.476	D	SCUBE3	signal peptide, CUB domain, EGF-like 3	Plasma Membrane	other
A_55_P2038422	0	0	-1.481	D	ADAMTS17	ADAM metallopeptidase with thrombospondin type 1 motif, 17	Extracellular Space	other
A_55_P2017789	0.00193	0.245	-1.482	D	IL4R	interleukin 4 receptor	Plasma Membrane	transmembrane receptor
A_51_P342773	0.0001	0.0401	-1.484	D	VIPR2	vasoactive intestinal peptide receptor 2	Plasma Membrane	G-protein coupled receptor
A_55_P2318934	0	0	-1.49		1200007C13Rik	RIKEN cDNA 1200007C13 gene	Other	other
A_51_P185660	0.0005	0.117	-1.497		Ccl9	chemokine (C-C motif) ligand 9	Extracellular Space	cytokine
A_52_P12877	0	0	-1.497	D	HSPA8	heat shock 70kDa protein 8	Cytoplasm	enzyme
A_66_P105422	0	0	-1.503	D	LONRF3	LON peptidase N-terminal domain and ring finger 3	Other	other
A_66_P132650	0.0167	0.558	-1.507	D	Vmn1r33 (includes others)	vomeronasal 1 receptor 38	Plasma Membrane	G-protein coupled receptor
A_66_P105032	6.67e-05	0.0302	-1.52		C11orf96	chromosome 11 open reading frame 96	Other	other
A_52_P424778	0.00127	0.199	-1.531		ADRA1A	adrenoceptor alpha 1A	Plasma Membrane	G-protein coupled receptor
A_51_P296249	0	0	-1.535		FOXS1	forkhead box S1	Nucleus	transcription regulator
A_55_P2017636	0.00587	0.397	-1.537		THBS1	thrombospondin 1	Extracellular Space	other
A_51_P363947	0	0	-1.554	D	CDKN1A	cyclin-dependent kinase inhibitor 1A (p21, Cip1)	Nucleus	kinase
A_52_P30451	0.000433	0.108	-1.557		PPP1R3C	protein phosphatase 1, regulatory subunit 3C	Cytoplasm	phosphatase
A_55_P2119917	0	0	-1.564	D	IKZF4	IKAROS family zinc finger 4 (Eos)	Nucleus	transcription regulator
A_55_P2249942	0.0274	0.638	-1.567		6330531I01Rik	RIKEN cDNA 6330531I01 gene	Other	other
A_52_P660422	0.0264	0.635	-1.572		MIP	major intrinsic protein of lens fiber	Plasma Membrane	transporter
A_55_P1954052	0.0282	0.643	-1.579	D	L3MBTL1	l(3)mbt-like 1 (Drosophila)	Nucleus	other
A_66_P101171	0.0237	0.617	-1.612	D	CHD2	chromodomain helicase DNA binding protein 2	Nucleus	enzyme
A_52_P52128	0	0	-1.615		LEO1	Leo1, Paf1/RNA polymerase II complex component, homolog (S. cerevisiae)	Nucleus	other
A_51_P143040	0.0258	0.631	-1.63		Olfr1126	olfactory receptor 1126	Plasma Membrane	G-protein coupled receptor
A_55_P2126557	0.000267	0.0803	-1.642	D	Gm5858	predicted gene 5858	Other	other
A_52_P799815	0	0	-1.645		TMEM171	transmembrane protein 171	Other	other
A_51_P144349	0	0	-1.667		DTX4	deltex 4, E3 ubiquitin ligase	Cytoplasm	other
A_55_P2066116	0	0	-1.691		BCL3	B-cell CLL/lymphoma 3	Nucleus	transcription regulator
A_55_P2176963	3.33e-05	0.0172	-1.718	D	HSPH1	heat shock 105kDa/110kDa protein 1	Cytoplasm	other
A_51_P146560	0.0423	0.694	-1.755		MSLN	mesothelin	Extracellular Space	other
A_55_P2424702	0.0336	0.665	-1.793		4933436F18Rik	RIKEN cDNA 4933436F18 gene	Other	other
A_52_P413947	0.0135	0.521	-1.822	D	MTHFR	methylenetetrahydrofolate reductase (NAD(P)H)	Cytoplasm	enzyme
A_51_P383032	6.67e-05	0.0302	-1.83		CLEC4D	C-type lectin domain family 4, member D	Plasma Membrane	other
A_52_P170486	0.0386	0.683	-1.832	D	RPS6KB1	ribosomal protein S6 kinase, 70kDa, polypeptide 1	Cytoplasm	kinase
A_52_P609972	0	0	-1.832		ELN	elastin	Extracellular Space	other
A_52_P650387	0	0	-1.833		Ccnjl	cyclin J-like	Other	other
A_55_P2221647	0.0106	0.484	-1.87		AI605517	expressed sequence AI605517	Other	other
A_51_P303749	0.0308	0.656	-1.882		DEPDC1B	DEP domain containing 1B	Cytoplasm	other
A_55_P2417379	0.0377	0.679	-1.901		4930434F21Rik	RIKEN cDNA 4930434F21 gene	Other	other
A_51_P337355	0.0201	0.59	-1.909		ERN2	endoplasmic reticulum to nucleus signaling 2	Cytoplasm	kinase
A_55_P2007802	0.0262	0.633	-1.921		SMARCA2	SWI/SNF related, matrix associated, actin dependent regulator of chromatin, subfamily a, member 2	Nucleus	transcription regulator
A_55_P2106180	0.0473	0.707	-1.971		DNAH2	dynein, axonemal, heavy chain 2	Other	other
A_55_P1970090	0.0246	0.624	-2.086		GRIN2C	glutamate receptor, ionotropic, N-methyl D-aspartate 2C	Plasma Membrane	ion channel
A_66_P100226	0.0095	0.47	-2.116	D	OR5M11	olfactory receptor, family 5, subfamily M, member 11	Plasma Membrane	G-protein coupled receptor
A_55_P2035320	0	0	-2.129		NFIL3	nuclear factor, interleukin 3 regulated	Nucleus	transcription regulator
A_51_P256827	0	0	-2.131		S100A8	S100 calcium binding protein A8	Cytoplasm	other
A_51_P340699	0	0	-2.251		RASL11A	RAS-like, family 11, member A	Nucleus	other
A_51_P265571	3.33e-05	0.0172	-2.361		ADM	adrenomedullin	Extracellular Space	other
A_55_P1990032	0.000733	0.149	-2.66		CXCL6	chemokine (C-X-C motif) ligand 6	Extracellular Space	cytokine
A_52_P468839	0.0098	0.474	-2.899	D	CNTLN	centlein, centrosomal protein	Cytoplasm	other
A_55_P2408588	0	0	-4.211		ARNTL	aryl hydrocarbon receptor nuclear translocator-like	Nucleus	transcription regulator
A_52_P381484	0	0	-4.545		SPON2	spondin 2, extracellular matrix protein	Extracellular Space	other
