# Supplementary material for: Gender differences in murine pulmonary responses elicited by cellulose nanocrystals
Source: Part Fibre Toxicol. 2016 Jun 8;13:28. doi: 10.1186/s12989-016-0140-x (PMC4898310; doi:10.1186/s12989-016-0140-x)
Supplement: Supplementary file 2 — Broad groups of enriched GO_terms based on the GO_slim classification system. The Cellular Component, Biological Process and Molecular Function annotations were classified into broad groups based on the GO-slim classification system using CateGOrizer. (XLSX 18 kb) [file 12989_2016_140_MOESM2_ESM.xlsx]

## Sheet: Table S1
	Additional file 2: Table S1: Broad groups of enriched GO_terms based on the GO_slim classification system.
	The Cellular Component, Biological Process and Molecular Function annotations were classified into broad groups based on the GO-slim classification system using CateGOrizer.
Biological Process	Females	GO Class ID	Definitions	Counts	Fractions	Associated GO_Terms
		GO:0016043	cell organization and biogenesis	27	0.1677	GO:0000902 GO:0000904 GO:0001558 GO:0007409 GO:0007411 GO:0010769 GO:0010975 GO:0030030 GO:0030307 GO:0030516 GO:0030835 GO:0031175 GO:0031344 GO:0031346 GO:0032535 GO:0032989 GO:0032990 GO:0043062 GO:0045773 GO:0045793 GO:0048667 GO:0048812 GO:0048858 GO:0050770 GO:0050772 GO:0051130 GO:0051693	1
		GO:0007275	development	26	0.1615	GO:0001525 GO:0001568 GO:0001655 GO:0001656 GO:0001657 GO:0001822 GO:0001944 GO:0003002 GO:0007389 GO:0007409 GO:0007411 GO:0009952 GO:0010975 GO:0014032 GO:0014033 GO:0030516 GO:0031175 GO:0035295 GO:0045773 GO:0048514 GO:0048666 GO:0048667 GO:0048754 GO:0048812 GO:0050770 GO:0050772	5
		GO:0030154	cell differentiation	21	0.1304	GO:0000904 GO:0007409 GO:0007411 GO:0010720 GO:0010769 GO:0010975 GO:0014032 GO:0014033 GO:0030516 GO:0031175 GO:0045597 GO:0045661 GO:0045663 GO:0045773 GO:0048666 GO:0048667 GO:0048812 GO:0050770 GO:0050772 GO:0051149 GO:0060284	18
		GO:0008152	metabolism	18	0.1118	GO:0000272 GO:0005976 GO:0006022 GO:0006026 GO:0006032 GO:0006140 GO:0006636 GO:0006651 GO:0006690 GO:0030799 GO:0030802 GO:0030808 GO:0030814 GO:0030817 GO:0033559 GO:0046339 GO:0046456 GO:0051336	2
		GO:0009653	morphogenesis	18	0.1118	GO:0000902 GO:0000904 GO:0001525 GO:0001763 GO:0007409 GO:0007411 GO:0010769 GO:0030516 GO:0032989 GO:0032990 GO:0045773 GO:0048514 GO:0048667 GO:0048754 GO:0048812 GO:0048858 GO:0050770 GO:0050772	14
		GO:0006139	nucleobase, nucleoside, nucleotide and nucleic acid metabolism	6	0.0373	GO:0006140 GO:0030799 GO:0030802 GO:0030808 GO:0030814 GO:0030817	15
		GO:0009058	biosynthesis	6	0.0373	GO:0006636 GO:0006651 GO:0030802 GO:0030808 GO:0030817 GO:0046456	13
		GO:0040007	growth	5	0.0311	GO:0001558 GO:0030307 GO:0030516 GO:0040008 GO:0045773	23
		GO:0006629	lipid metabolism	4	0.0248	GO:0006636 GO:0006651 GO:0033559 GO:0046339	28
		GO:0016049	cell growth	4	0.0248	GO:0001558 GO:0030307 GO:0030516 GO:0045773	#N/A
		GO:0008219	cell death	3	0.0186	GO:0010941 GO:0042981 GO:0043067	8
		GO:0009056	catabolism	3	0.0186	GO:0000272 GO:0006026 GO:0006032	#N/A
		GO:0009605	response to external stimulus	3	0.0186	GO:0006935 GO:0007411 GO:0042330	4
		GO:0016265	death	3	0.0186	GO:0010941 GO:0042981 GO:0043067	7
		GO:0005975	carbohydrate metabolism	2	0.0124	GO:0000272 GO:0005976	#N/A
		GO:0006810	transport	2	0.0124	GO:0051050 GO:0051051	6
		GO:0006950	response to stress	2	0.0124	GO:0006954 GO:0009611	12
		GO:0006996	organelle organization and biogenesis	2	0.0124	GO:0030835 GO:0051693	11
		GO:0007010	cytoskeleton organization and biogenesis	2	0.0124	GO:0030835 GO:0051693	22
		GO:0007154	cell communication	1	0.0062	GO:0019932	3
		GO:0007165	signal transduction	1	0.0062	GO:0019932	9
		GO:0007610	behavior	1	0.0062	GO:0007610	17
		GO:0008283	cell proliferation	1	0.0062	GO:0042127	25
	Males	GO Class ID	Definitions	Counts	Fractions	Associated GO_Terms
		GO:0016043	cell organization and biogenesis	19	0.1267	GO:0006323 GO:0006334 GO:0008361 GO:0030036 GO:0030100 GO:0030198 GO:0030199 GO:0030239 GO:0031497 GO:0032535 GO:0034728 GO:0043062 GO:0043933 GO:0045807 GO:0050764 GO:0050766 GO:0051130 GO:0065003 GO:0065004	1
		GO:0008152	metabolism	19	0.1267	GO:0006469 GO:0006631 GO:0009891 GO:0010557 GO:0019220 GO:0031328 GO:0033673 GO:0042325 GO:0043086 GO:0043408 GO:0043549 GO:0045859 GO:0045893 GO:0045935 GO:0051173 GO:0051174 GO:0051254 GO:0051338 GO:0051348	4
		GO:0007154	cell communication	11	0.0733	GO:0009967 GO:0009968 GO:0010647 GO:0010648 GO:0019221 GO:0043123 GO:0043408 GO:0046626 GO:0046627 GO:0050804 GO:0051969	20
		GO:0009605	response to external stimulus	10	0.0667	GO:0006935 GO:0007584 GO:0009991 GO:0030595 GO:0032101 GO:0033189 GO:0033273 GO:0042330 GO:0050727 GO:0060326	13
		GO:0007275	development	10	0.0667	GO:0001568 GO:0001890 GO:0016525 GO:0031017 GO:0035272 GO:0045765 GO:0046632 GO:0048568 GO:0048732 GO:0060670	2
		GO:0006810	transport	9	0.06	GO:0015849 GO:0030100 GO:0043300 GO:0045807 GO:0046942 GO:0050764 GO:0050766 GO:0051050 GO:0060627	16
		GO:0016265	death	8	0.0533	GO:0010941 GO:0010942 GO:0042981 GO:0043066 GO:0043067 GO:0043068 GO:0043069 GO:0060548	14
		GO:0008219	cell death	8	0.0533	GO:0010941 GO:0010942 GO:0042981 GO:0043066 GO:0043067 GO:0043068 GO:0043069 GO:0060548	11
		GO:0007165	signal transduction	7	0.0467	GO:0009967 GO:0009968 GO:0019221 GO:0043123 GO:0043408 GO:0046626 GO:0046627	21
		GO:0019725	cell homeostasis	6	0.04	GO:0006873 GO:0006874 GO:0006875 GO:0007204 GO:0030003 GO:0051480	#N/A
		GO:0006996	organelle organization and biogenesis	6	0.04	GO:0006323 GO:0006334 GO:0030036 GO:0030239 GO:0031497 GO:0034728	18
		GO:0006950	response to stress	4	0.0267	GO:0006952 GO:0006954 GO:0009611 GO:0050727	17
		GO:0009058	biosynthesis	4	0.0267	GO:0009891 GO:0010557 GO:0031328 GO:0045893	7
		GO:0009653	morphogenesis	4	0.0267	GO:0016525 GO:0030239 GO:0045765 GO:0060670	5
		GO:0006139	nucleobase, nucleoside, nucleotide and nucleic acid metabolism	3	0.02	GO:0045893 GO:0045935 GO:0051254	6
		GO:0009719	response to endogenous stimulus	3	0.02	GO:0009719 GO:0046626 GO:0046627	#N/A
		GO:0007610	behavior	2	0.0133	GO:0007610 GO:0007626	22
		GO:0030154	cell differentiation	2	0.0133	GO:0030239 GO:0046632	3
		GO:0006464	protein modification	2	0.0133	GO:0006469 GO:0045859	#N/A
		GO:0019538	protein metabolism	2	0.0133	GO:0006469 GO:0045859	#N/A
		GO:0009790	embryonic development	2	0.0133	GO:0048568 GO:0060670	#N/A
		GO:0007010	cytoskeleton organization and biogenesis	2	0.0133	GO:0030036 GO:0030239	19
		GO:0040007	growth	2	0.0133	GO:0040008 GO:0045926	8
		GO:0009628	response to abiotic stimulus	1	0.0067	GO:0009628	#N/A
		GO:0008283	cell proliferation	1	0.0067	GO:0042127	#N/A
		GO:0007267	cell-cell signaling	1	0.0067	GO:0050804	#N/A
		GO:0006811	ion transport	1	0.0067	GO:0046942	#N/A
		GO:0006629	lipid metabolism	1	0.0067	GO:0006631	9
Cellular Component	Females	GO Class ID	Definitions	Counts	Fractions	Associated GO_Terms
		GO:0005623	cell	8	0.3478	GO:0005886 GO:0005887 GO:0009986 GO:0030424 GO:0031226 GO:0035253 GO:0044459 GO:0044463
		GO:0005576	extracellular region	5	0.2174	GO:0005576 GO:0005578 GO:0005604 GO:0005615 GO:0044421
		GO:0005886	plasma membrane	4	0.1739	GO:0005886 GO:0005887 GO:0031226 GO:0044459
		GO:0005578	extracellular matrix (sensu Metazoa)	2	0.087	GO:0005578 GO:0005604
		GO:0005929	cilium	1	0.0435	GO:0035253
		GO:0005856	cytoskeleton	1	0.0435	GO:0035253
		GO:0005615	extracellular space	1	0.0435	GO:0005615
		GO:0005622	intracellular	1	0.0435	GO:0035253
	Males	GO Class ID	Definitions	Counts	Fractions	Associated GO_Terms
		GO:0005623	cell	11	0.2558	GO:0000786 GO:0005783 GO:0005788 GO:0005863 GO:0015629 GO:0016459 GO:0030016 GO:0030017 GO:0042383 GO:0043292 GO:0044449
		GO:0005622	intracellular	10	0.2326	GO:0000786 GO:0005783 GO:0005788 GO:0005863 GO:0015629 GO:0016459 GO:0030016 GO:0030017 GO:0043292 GO:0044449
		GO:0005737	cytoplasm	7	0.1628	GO:0005783 GO:0005788 GO:0005863 GO:0030016 GO:0030017 GO:0043292 GO:0044449
		GO:0005576	extracellular region	5	0.1163	GO:0005576 GO:0005578 GO:0005583 GO:0005615 GO:0044421
		GO:0005856	cytoskeleton	3	0.0698	GO:0005863 GO:0015629 GO:0016459
		GO:0005783	endoplasmic reticulum	2	0.0465	GO:0005783 GO:0005788
		GO:0005578	extracellular matrix (sensu Metazoa)	2	0.0465	GO:0005578 GO:0005583
		GO:0005615	extracellular space	1	0.0233	GO:0005615
		GO:0005694	chromosome	1	0.0233	GO:0000786
		GO:0005886	plasma membrane	1	0.0233	GO:0042383
Molecular Function	Females	GO Class ID	Definitions	Counts	Fractions	Associated GO_Terms
		GO:0005488	binding	13	0.2549	GO:0001871 GO:0005506 GO:0005509 GO:0005539 GO:0019956 GO:0019958 GO:0030246 GO:0030247 GO:0033293 GO:0042277 GO:0043167 GO:0043169 GO:0046872
		GO:0003824	catalytic activity	11	0.2157	GO:0004519 GO:0004521 GO:0004522 GO:0004540 GO:0004568 GO:0004629 GO:0016165 GO:0016712 GO:0016892 GO:0016894 GO:0070330
		GO:0016787	hydrolase activity	8	0.1569	GO:0004519 GO:0004521 GO:0004522 GO:0004540 GO:0004568 GO:0004629 GO:0016892 GO:0016894
		GO:0004518	nuclease activity	6	0.1176	GO:0004519 GO:0004521 GO:0004522 GO:0004540 GO:0016892 GO:0016894
		GO:0004872	receptor activity	4	0.0784	GO:0001653 GO:0004950 GO:0008528 GO:0016494
		GO:0004871	signal transducer activity	4	0.0784	GO:0001653 GO:0004950 GO:0008528 GO:0016494
		GO:0030246	carbohydrate binding	2	0.0392	GO:0030246 GO:0030247
		GO:0005515	protein binding	2	0.0392	GO:0019956 GO:0019958
		GO:0005509	calcium ion binding	1	0.0196	GO:0005509
	Males	GO Class ID	Definitions	Counts	Fractions	Associated GO_Terms
		GO:0005488	binding	18	0.375	GO:0000166 GO:0001871 GO:0001882 GO:0001883 GO:0005509 GO:0005516 GO:0005524 GO:0005539 GO:0008289 GO:0017076 GO:0019955 GO:0030246 GO:0030247 GO:0030554 GO:0031406 GO:0032553 GO:0032555 GO:0032559
		GO:0000166	nucleotide binding	7	0.1458	GO:0000166 GO:0005524 GO:0017076 GO:0030554 GO:0032553 GO:0032555 GO:0032559
		GO:0030234	enzyme regulator activity	5	0.1042	GO:0004857 GO:0004866 GO:0004867 GO:0004869 GO:0030414
		GO:0003824	catalytic activity	4	0.0833	GO:0003774 GO:0016638 GO:0016641 GO:0016801
		GO:0004872	receptor activity	2	0.0417	GO:0004896 GO:0004950
		GO:0030246	carbohydrate binding	2	0.0417	GO:0030246 GO:0030247
		GO:0005515	protein binding	2	0.0417	GO:0005516 GO:0019955
		GO:0016787	hydrolase activity	2	0.0417	GO:0003774 GO:0016801
		GO:0004871	signal transducer activity	2	0.0417	GO:0004896 GO:0004950
		GO:0003774	motor activity	1	0.0208	GO:0003774
		GO:0008289	lipid binding	1	0.0208	GO:0008289
		GO:0005509	calcium ion binding	1	0.0208	GO:0005509
		GO:0005198	structural molecule activity	1	0.0208	GO:0005201
