# Supplementary material for: Gender differences in murine pulmonary responses elicited by cellulose nanocrystals
Source: Part Fibre Toxicol. 2016 Jun 8;13:28. doi: 10.1186/s12989-016-0140-x (PMC4898310; doi:10.1186/s12989-016-0140-x)
Supplement: Supplementary file 3 — Enriched gene ontology terms associated with differentially expressed mRNAs in female and male mice upon exposure to CNC. The enriched Cellular Component (CC), Biological Process (BP) and Molecular Function (MF) annotations associated with the differentially expressed genes were predicted using Database for Annotation, Visualization and Integrated Discovery (DAVID) software tool. (XLSX 68 kb) [file 12989_2016_140_MOESM3_ESM.xlsx]

## Sheet: Females_BP_GO_DAVID
Additional file 3: File S2. Enriched gene ontology terms associated with differentially expressed mRNAs in female and male mice upon exposure to cellulose.
The enriched Cellular Component (CC), Biological Process (BP) and Molecular Function (MF) annotations associated with the differentially expressed genes were predicted using Database for Annotation, Visualization and Integrated Discovery (DAVID) software tool.
Category	Term	Count	%	PValue	Genes	List Total	Pop Hits	Pop Total	Fold Enrichment	Bonferroni	Benjamini	FDR
GOTERM_BP_FAT	GO:0001822~kidney development	14	1.88934	9.52e-05	A_55_P2081303, A_52_P461343, A_55_P1953143, A_55_P2112617, A_52_P645862, A_55_P2083929, A_51_P459944, A_66_P115116, A_52_P128134, A_51_P196444, A_55_P1967168, A_52_P225898, A_52_P635312, A_55_P2045896	479	107	13588	3.71163	0.183256	0.183256	0.164739
GOTERM_BP_FAT	GO:0001655~urogenital system development	16	2.15924	0.000194	A_55_P2081303, A_52_P461343, A_55_P1953143, A_55_P2112617, A_55_P2163033, A_52_P645862, A_55_P2083929, A_51_P459944, A_51_P351970, A_66_P115116, A_52_P128134, A_51_P196444, A_55_P1967168, A_52_P225898, A_52_P635312, A_55_P2045896	479	146	13588	3.10876	0.338035	0.186387	0.335443
GOTERM_BP_FAT	GO:0007155~cell adhesion	37	4.99325	0.000372	A_55_P2015670, A_52_P78373, A_52_P121342, A_52_P667913, A_55_P1988048, A_51_P146560, A_55_P2012201, A_55_P2150831, A_51_P131408, A_55_P1971599, A_51_P375146, A_52_P325527, A_55_P2095508, A_55_P2067652, A_55_P2040539, A_55_P2003211, A_55_P2076545, A_55_P2043277, A_51_P114826, A_52_P686785, A_55_P1954086, A_52_P110741, A_55_P1991605, A_52_P529195, A_55_P2148809, A_55_P2092869, A_55_P1981804, A_51_P…	479	561	13588	1.87094	0.546356	0.231628	0.641732
GOTERM_BP_FAT	GO:0022610~biological adhesion	37	4.99325	0.000384	A_55_P2015670, A_52_P78373, A_52_P121342, A_52_P667913, A_55_P1988048, A_51_P146560, A_55_P2012201, A_55_P2150831, A_51_P131408, A_55_P1971599, A_51_P375146, A_52_P325527, A_55_P2095508, A_55_P2067652, A_55_P2040539, A_55_P2003211, A_55_P2076545, A_55_P2043277, A_51_P114826, A_52_P686785, A_55_P1954086, A_52_P110741, A_55_P1991605, A_52_P529195, A_55_P2148809, A_55_P2092869, A_55_P1981804, A_51_P…	479	562	13588	1.86761	0.558426	0.184825	0.663553
GOTERM_BP_FAT	GO:0001944~vasculature development	20	2.69906	0.0013721	A_51_P115005, A_52_P58145, A_55_P1953143, A_66_P105046, A_55_P1988048, A_66_P134474, A_51_P131408, A_55_P1976356, A_51_P212782, A_52_P645862, A_51_P161830, A_55_P2094706, A_51_P459944, A_51_P391159, A_55_P2192662, A_55_P1964832, A_55_P2180071, A_51_P469285, A_51_P196444, A_51_P129149	479	250	13588	2.26939	0.946017	0.442236	2.3495
GOTERM_BP_FAT	GO:0007411~axon guidance	11	1.48448	0.00232141	A_55_P2083929, A_55_P2162935, A_51_P257419, A_55_P2067652, A_52_P128134, A_51_P469285, A_55_P2012201, A_55_P2096867, A_55_P2249849, A_55_P2048937, A_55_P2150831	479	98	13588	3.1841	0.992853	0.561112	3.94449
GOTERM_BP_FAT	GO:0001525~angiogenesis	13	1.75439	0.00254648	A_51_P115005, A_66_P105046, A_55_P1988048, A_66_P134474, A_51_P131408, A_55_P1976356, A_51_P212782, A_51_P161830, A_55_P2094706, A_51_P391159, A_55_P2192662, A_51_P469285, A_51_P196444	479	133	13588	2.77276	0.995576	0.539015	4.31903
GOTERM_BP_FAT	GO:0009611~response to wounding	24	3.23887	0.00277063	A_66_P133397, A_55_P2139942, A_51_P140710, A_51_P363187, A_51_P509573, A_52_P408757, A_51_P507801, A_55_P1971729, A_51_P212782, A_55_P1999888, A_55_P2125491, A_55_P1953169, A_55_P1981804, A_55_P2026270, A_51_P267969, A_55_P1972605, A_51_P279062, A_55_P2096867, A_51_P247249, A_55_P2016049, A_55_P2076545, A_55_P2032853, A_51_P378789, A_51_P268697	479	347	13588	1.96201	0.997257	0.521604	4.69066
GOTERM_BP_FAT	GO:0045597~positive regulation of cell differentiation	15	2.02429	0.00356228	A_55_P1997569, A_55_P2150831, A_51_P131408, A_55_P1976356, A_55_P2112617, A_55_P2183438, A_55_P2083929, A_51_P375146, A_55_P2162935, A_55_P2155504, A_55_P2067652, A_66_P134488, A_55_P2081313, A_55_P2181191, A_52_P253179	479	175	13588	2.43149	0.999493	0.56958	5.99236
GOTERM_BP_FAT	GO:0051094~positive regulation of developmental process	17	2.2942	0.00374526	A_55_P2139942, A_55_P1997569, A_55_P2150831, A_51_P131408, A_55_P1976356, A_55_P2112617, A_51_P212782, A_55_P2183438, A_55_P2083929, A_51_P375146, A_55_P2162935, A_55_P2155504, A_55_P2067652, A_66_P134488, A_55_P2081313, A_52_P253179, A_55_P2181191	479	214	13588	2.25349	0.999657	0.549653	6.29082
GOTERM_BP_FAT	GO:0001656~metanephros development	8	1.07962	0.00406727	A_55_P2083929, A_51_P459944, A_55_P1953143, A_52_P128134, A_55_P2112617, A_51_P196444, A_52_P635312, A_55_P2045896	479	58	13588	3.91275	0.999827	0.545108	6.81393
GOTERM_BP_FAT	GO:0006935~chemotaxis	11	1.48448	0.00502402	A_55_P2104363, A_51_P288138, A_55_P2083929, A_52_P559975, A_51_P140710, A_52_P99810, A_51_P312485, A_51_P509573, A_52_P408757, A_51_P212782, A_51_P378789	479	109	13588	2.86277	0.999978	0.590301	8.35195
GOTERM_BP_FAT	GO:0042330~taxis	11	1.48448	0.00502402	A_55_P2104363, A_51_P288138, A_55_P2083929, A_52_P559975, A_51_P140710, A_52_P99810, A_51_P312485, A_51_P509573, A_52_P408757, A_51_P212782, A_51_P378789	479	109	13588	2.86277	0.999978	0.590301	8.35195
GOTERM_BP_FAT	GO:0001568~blood vessel development	18	2.42915	0.00580703	A_51_P115005, A_52_P58145, A_55_P1953143, A_66_P105046, A_55_P1988048, A_66_P134474, A_51_P131408, A_55_P1976356, A_51_P212782, A_52_P645862, A_51_P161830, A_55_P2094706, A_51_P391159, A_55_P2192662, A_55_P1964832, A_51_P469285, A_51_P196444, A_51_P129149	479	244	13588	2.09268	0.999996	0.614202	9.59284
GOTERM_BP_FAT	GO:0006690~icosanoid metabolic process	6	0.809717	0.00631759	A_55_P2100526, A_51_P448664, A_55_P2035424, A_55_P2023523, A_52_P467449, A_51_P247249	479	34	13588	5.00602	0.999999	0.61803	10.3934
GOTERM_BP_FAT	GO:0045663~positive regulation of myoblast differentiation	3	0.404858	0.00706839	A_55_P2067652, A_52_P253179, A_55_P2181191	479	4	13588	21.2756	1	0.634096	11.5586
GOTERM_BP_FAT	GO:0010769~regulation of cell morphogenesis involved in differentiation	7	0.944669	0.00786492	A_55_P2083929, A_55_P2162935, A_52_P365660, A_51_P469285, A_55_P2150831, A_55_P2112617, A_51_P131408	479	50	13588	3.97144	1	0.649776	12.7791
GOTERM_BP_FAT	GO:0033559~unsaturated fatty acid metabolic process	6	0.809717	0.00808215	A_55_P2100526, A_51_P448664, A_55_P2035424, A_55_P2023523, A_52_P467449, A_51_P247249	479	36	13588	4.72791	1	0.637543	13.1092
GOTERM_BP_FAT	GO:0030814~regulation of cAMP metabolic process	8	1.07962	0.00898618	A_51_P115005, A_55_P2105685, A_55_P2139942, A_55_P1990623, A_65_P12392, A_55_P2081313, A_51_P484671, A_52_P322181	479	67	13588	3.38716	1	0.655673	14.4703
GOTERM_BP_FAT	GO:0051336~regulation of hydrolase activity	15	2.02429	0.00950483	A_51_P115005, A_51_P407165, A_52_P357402, A_51_P239654, A_51_P267314, A_51_P137029, A_51_P296535, A_55_P1983769, A_55_P2155504, A_51_P391159, A_55_P2192662, A_51_P516705, A_55_P2154914, A_55_P2182437, A_55_P1997225	479	196	13588	2.17098	1	0.65652	15.2421
GOTERM_BP_FAT	GO:0006928~cell motion	23	3.10391	0.0106698	A_55_P2015670, A_51_P257419, A_55_P2012201, A_55_P2249849, A_52_P408757, A_55_P2048937, A_55_P2150831, A_51_P131408, A_51_P212782, A_51_P161830, A_52_P577662, A_55_P2083929, A_55_P2162935, A_55_P2067652, A_55_P2180071, A_55_P2074281, A_52_P128134, A_52_P467449, A_52_P99810, A_51_P469285, A_55_P2096867, A_52_P409833, A_55_P2045896	479	367	13588	1.7778	1	0.680275	16.9518
GOTERM_BP_FAT	GO:0050770~regulation of axonogenesis	6	0.809717	0.0113282	A_55_P2083929, A_55_P2162935, A_52_P365660, A_51_P469285, A_55_P2150831, A_51_P131408	479	39	13588	4.36422	1	0.684434	17.9036
GOTERM_BP_FAT	GO:0006651~diacylglycerol biosynthetic process	3	0.404858	0.0115071	A_55_P2236291, A_51_P391159, A_52_P327402	479	5	13588	17.0205	1	0.673215	18.1605
GOTERM_BP_FAT	GO:0048667~cell morphogenesis involved in neuron differentiation	14	1.88934	0.0121963	A_51_P257419, A_52_P925277, A_55_P2012201, A_55_P2048937, A_55_P2249849, A_55_P2150831, A_51_P308844, A_55_P2083929, A_55_P2162935, A_55_P2067652, A_51_P469285, A_52_P128134, A_55_P2096867, A_51_P268697	479	182	13588	2.18211	1	0.678352	19.143
GOTERM_BP_FAT	GO:0007409~axonogenesis	13	1.75439	0.0125858	A_51_P257419, A_52_P925277, A_55_P2012201, A_55_P2048937, A_55_P2249849, A_51_P308844, A_55_P2150831, A_55_P2083929, A_55_P2162935, A_55_P2067652, A_51_P469285, A_52_P128134, A_55_P2096867	479	163	13588	2.26243	1	0.674362	19.6933
GOTERM_BP_FAT	GO:0001763~morphogenesis of a branching structure	11	1.48448	0.0127585	A_51_P115005, A_51_P459944, A_55_P2183750, A_52_P147487, A_52_P128134, A_51_P469285, A_55_P2112617, A_51_P196444, A_55_P2163033, A_55_P2045896, A_52_P536494	479	125	13588	2.49633	1	0.664443	19.9361
GOTERM_BP_FAT	GO:0000902~cell morphogenesis	20	2.69906	0.0131631	A_51_P257419, A_52_P461343, A_55_P2147666, A_52_P925277, A_55_P2012201, A_55_P2249849, A_55_P2048937, A_55_P2150831, A_51_P308844, A_55_P1981804, A_55_P2083929, A_55_P2162935, A_55_P2067652, A_52_P109548, A_52_P128134, A_51_P469285, A_66_P115116, A_55_P2137979, A_55_P2096867, A_51_P268697	479	309	13588	1.83608	1	0.661585	20.5024
GOTERM_BP_FAT	GO:0006954~inflammatory response	16	2.15924	0.0134801	A_66_P133397, A_55_P2139942, A_51_P140710, A_51_P363187, A_52_P408757, A_51_P509573, A_55_P1971729, A_51_P212782, A_55_P1999888, A_55_P2125491, A_55_P1953169, A_55_P2026270, A_51_P267969, A_55_P1972605, A_51_P247249, A_51_P378789	479	225	13588	2.01724	1	0.656529	20.9435
GOTERM_BP_FAT	GO:0046456~icosanoid biosynthetic process	5	0.674764	0.0139651	A_55_P2100526, A_51_P448664, A_55_P2023523, A_52_P467449, A_51_P247249	479	27	13588	5.25323	1	0.656244	21.6138
GOTERM_BP_FAT	GO:0030799~regulation of cyclic nucleotide metabolic process	8	1.07962	0.0140813	A_51_P115005, A_55_P2105685, A_55_P2139942, A_55_P1990623, A_65_P12392, A_55_P2081313, A_51_P484671, A_52_P322181	479	73	13588	3.10876	1	0.646419	21.7736
GOTERM_BP_FAT	GO:0050772~positive regulation of axonogenesis	4	0.539811	0.0143573	A_55_P2083929, A_55_P2162935, A_55_P2150831, A_51_P131408	479	15	13588	7.56465	1	0.641142	22.1519
GOTERM_BP_FAT	GO:0001657~ureteric bud development	6	0.809717	0.0153646	A_55_P2083929, A_51_P459944, A_52_P128134, A_55_P2112617, A_51_P196444, A_55_P2045896	479	42	13588	4.05249	1	0.654199	23.5181
GOTERM_BP_FAT	GO:0006636~unsaturated fatty acid biosynthetic process	5	0.674764	0.0158506	A_55_P2100526, A_51_P448664, A_55_P2023523, A_52_P467449, A_51_P247249	479	28	13588	5.06561	1	0.654066	24.1691
GOTERM_BP_FAT	GO:0006140~regulation of nucleotide metabolic process	8	1.07962	0.0161642	A_51_P115005, A_55_P2105685, A_55_P2139942, A_55_P1990623, A_65_P12392, A_55_P2081313, A_51_P484671, A_52_P322181	479	75	13588	3.02586	1	0.650019	24.5865
GOTERM_BP_FAT	GO:0048754~branching morphogenesis of a tube	9	1.21457	0.0165757	A_51_P115005, A_51_P459944, A_55_P2183750, A_52_P128134, A_51_P469285, A_55_P2112617, A_51_P196444, A_55_P2045896, A_52_P536494	479	93	13588	2.74524	1	0.648364	25.1309
GOTERM_BP_FAT	GO:0007610~behavior	24	3.23887	0.016626	A_55_P1965694, A_52_P604613, A_55_P2035946, A_52_P559975, A_55_P2139942, A_51_P140710, A_66_P105046, A_55_P1990623, A_55_P2012201, A_51_P509573, A_52_P408757, A_51_P303061, A_51_P212782, A_52_P645862, A_55_P2183438, A_55_P2104363, A_55_P2083929, A_51_P288138, A_55_P2192662, A_52_P99810, A_51_P312485, A_55_P2176280, A_51_P378789, A_51_P268697	479	405	13588	1.68103	1	0.638828	25.1971
GOTERM_BP_FAT	GO:0030307~positive regulation of cell growth	4	0.539811	0.0172171	A_55_P2162935, A_52_P467449, A_55_P2150831, A_51_P131408	479	16	13588	7.09186	1	0.641427	25.9719
GOTERM_BP_FAT	GO:0030516~regulation of axon extension	4	0.539811	0.0172171	A_55_P2162935, A_51_P469285, A_55_P2150831, A_51_P131408	479	16	13588	7.09186	1	0.641427	25.9719
GOTERM_BP_FAT	GO:0003002~regionalization	15	2.02429	0.0192748	A_55_P2045208, A_51_P115005, A_52_P58145, A_51_P257419, A_55_P2021810, A_55_P1997569, A_55_P2112617, A_51_P436342, A_51_P509263, A_55_P2034245, A_51_P196444, A_55_P1967168, A_51_P520849, A_55_P2102540, A_52_P15300	479	214	13588	1.98837	1	0.673176	28.6104
GOTERM_BP_FAT	GO:0048812~neuron projection morphogenesis	13	1.75439	0.0217686	A_51_P257419, A_52_P925277, A_55_P2012201, A_55_P2048937, A_55_P2249849, A_51_P308844, A_55_P2150831, A_55_P2083929, A_55_P2162935, A_55_P2067652, A_51_P469285, A_52_P128134, A_55_P2096867	479	176	13588	2.09532	1	0.708101	31.6894
GOTERM_BP_FAT	GO:0048514~blood vessel morphogenesis	14	1.88934	0.022934	A_51_P115005, A_55_P1953143, A_66_P105046, A_55_P1988048, A_66_P134474, A_51_P131408, A_55_P1976356, A_51_P212782, A_51_P161830, A_55_P2094706, A_51_P391159, A_55_P2192662, A_51_P469285, A_51_P196444	479	198	13588	2.00578	1	0.717692	33.085
GOTERM_BP_FAT	GO:0031649~heat generation	3	0.404858	0.0230606	A_55_P2105685, A_51_P212782, A_52_P322181	479	7	13588	12.1575	1	0.710623	33.235
GOTERM_BP_FAT	GO:0045773~positive regulation of axon extension	3	0.404858	0.0230606	A_55_P2162935, A_55_P2150831, A_51_P131408	479	7	13588	12.1575	1	0.710623	33.235
GOTERM_BP_FAT	GO:0019932~second-messenger-mediated signaling	10	1.34953	0.023332	A_51_P115005, A_55_P2105685, A_51_P302358, A_66_P126640, A_55_P2139942, A_55_P1990623, A_55_P2006668, A_55_P2081313, A_52_P322181, A_51_P137029	479	118	13588	2.40402	1	0.706004	33.5554
GOTERM_BP_FAT	GO:0006939~smooth muscle contraction	4	0.539811	0.0238206	A_52_P423247, A_55_P2010396, A_55_P2045896, A_51_P293781	479	18	13588	6.30387	1	0.704878	34.1286
GOTERM_BP_FAT	GO:0006026~aminoglycan catabolic process	4	0.539811	0.0238206	A_66_P133397, A_55_P2092391, A_52_P686785, A_52_P56636	479	18	13588	6.30387	1	0.704878	34.1286
GOTERM_BP_FAT	GO:0010975~regulation of neuron projection development	6	0.809717	0.0240379	A_55_P2083929, A_55_P2162935, A_52_P365660, A_51_P469285, A_55_P2150831, A_51_P131408	479	47	13588	3.62137	1	0.699707	34.3821
GOTERM_BP_FAT	GO:0010720~positive regulation of cell development	6	0.809717	0.0240379	A_55_P2083929, A_55_P2162935, A_55_P1997569, A_55_P2150831, A_55_P2112617, A_51_P131408	479	47	13588	3.62137	1	0.699707	34.3821
GOTERM_BP_FAT	GO:0060284~regulation of cell development	12	1.61943	0.0248814	A_55_P2083929, A_55_P2162935, A_55_P2067652, A_55_P1997569, A_52_P365660, A_51_P469285, A_55_P2150831, A_65_P12392, A_55_P2112617, A_51_P131408, A_52_P253179, A_55_P2181191	479	159	13588	2.14094	1	0.704012	35.3572
GOTERM_BP_FAT	GO:0042127~regulation of cell proliferation	29	3.91363	0.0249673	A_55_P1979526, A_52_P925277, A_66_P105046, A_55_P2081388, A_55_P2066996, A_55_P1976356, A_55_P2112617, A_55_P2125491, A_51_P302358, A_55_P2162935, A_55_P2012899, A_51_P391159, A_55_P2154914, A_66_P134488, A_52_P467449, A_52_P625171, A_52_P253179, A_51_P115005, A_55_P1979491, A_55_P2046807, A_52_P58145, A_51_P314418, A_65_P12392, A_52_P536494, A_52_P15461, A_51_P164420, A_51_P116651, A_55_P2102540…	479	538	13588	1.5291	1	0.697157	35.4557
GOTERM_BP_FAT	GO:0050880~regulation of blood vessel size	6	0.809717	0.0260841	A_51_P115005, A_55_P2105685, A_55_P2139942, A_51_P196444, A_52_P225898, A_52_P322181	479	48	13588	3.54593	1	0.705224	36.7239
GOTERM_BP_FAT	GO:0035150~regulation of tube size	6	0.809717	0.0260841	A_51_P115005, A_55_P2105685, A_55_P2139942, A_51_P196444, A_52_P225898, A_52_P322181	479	48	13588	3.54593	1	0.705224	36.7239
GOTERM_BP_FAT	GO:0030817~regulation of cAMP biosynthetic process	7	0.944669	0.0263921	A_51_P115005, A_55_P2105685, A_55_P2139942, A_55_P1990623, A_55_P2081313, A_51_P484671, A_52_P322181	479	65	13588	3.05495	1	0.70176	37.0696
GOTERM_BP_FAT	GO:0048858~cell projection morphogenesis	14	1.88934	0.0264733	A_51_P257419, A_52_P925277, A_55_P2012201, A_55_P2048937, A_55_P2249849, A_55_P2150831, A_51_P308844, A_55_P2083929, A_55_P2162935, A_55_P2067652, A_66_P115116, A_51_P469285, A_52_P128134, A_55_P2096867	479	202	13588	1.96606	1	0.695276	37.1604
GOTERM_BP_FAT	GO:0032535~regulation of cellular component size	12	1.61943	0.0269658	A_55_P2072980, A_55_P2162935, A_52_P357402, A_55_P1956482, A_55_P2154914, A_52_P467449, A_51_P469285, A_55_P2012201, A_55_P2064995, A_55_P2150831, A_51_P131408, A_52_P467690	479	161	13588	2.11434	1	0.694574	37.7086
GOTERM_BP_FAT	GO:0045793~positive regulation of cell size	4	0.539811	0.0275653	A_55_P2162935, A_52_P467449, A_55_P2150831, A_51_P131408	479	19	13588	5.97209	1	0.695333	38.3698
GOTERM_BP_FAT	GO:0051693~actin filament capping	4	0.539811	0.0275653	A_55_P2072980, A_55_P1956482, A_55_P2064995, A_52_P467690	479	19	13588	5.97209	1	0.695333	38.3698
GOTERM_BP_FAT	GO:0014033~neural crest cell differentiation	5	0.674764	0.0276234	A_51_P115005, A_52_P577662, A_52_P58145, A_51_P196444, A_55_P2045896	479	33	13588	4.2981	1	0.688925	38.4336
GOTERM_BP_FAT	GO:0014032~neural crest cell development	5	0.674764	0.0276234	A_51_P115005, A_52_P577662, A_52_P58145, A_51_P196444, A_55_P2045896	479	33	13588	4.2981	1	0.688925	38.4336
GOTERM_BP_FAT	GO:0001775~cell activation	16	2.15924	0.0276935	A_55_P1979491, A_52_P925277, A_51_P314418, A_52_P408757, A_55_P1971729, A_51_P293781, A_52_P15461, A_51_P302358, A_55_P2155504, A_55_P1972605, A_51_P351970, A_51_P279062, A_52_P99810, A_55_P2097983, A_55_P2032853, A_55_P2002757	479	246	13588	1.84504	1	0.682796	38.5104
GOTERM_BP_FAT	GO:0051130~positive regulation of cellular component organization	10	1.34953	0.0281986	A_51_P302358, A_55_P1979491, A_55_P2083929, A_55_P2162935, A_52_P357402, A_55_P1955305, A_52_P408757, A_55_P2150831, A_55_P2112617, A_51_P131408	479	122	13588	2.3252	1	0.682536	39.0611
GOTERM_BP_FAT	GO:0048666~neuron development	18	2.42915	0.0291893	A_51_P257419, A_52_P925277, A_55_P2012201, A_55_P2048937, A_55_P2249849, A_55_P2150831, A_51_P308844, A_55_P2183438, A_55_P2083929, A_55_P2123716, A_55_P2162935, A_55_P2067652, A_66_P134488, A_51_P469285, A_52_P128134, A_55_P2096867, A_55_P2045896, A_51_P268697	479	292	13588	1.74868	1	0.688483	40.128
GOTERM_BP_FAT	GO:0003018~vascular process in circulatory system	6	0.809717	0.0305019	A_51_P115005, A_55_P2105685, A_55_P2139942, A_51_P196444, A_52_P225898, A_52_P322181	479	50	13588	3.40409	1	0.69802	41.5144
GOTERM_BP_FAT	GO:0030030~cell projection organization	19	2.5641	0.0334043	A_55_P2015670, A_51_P257419, A_52_P925277, A_51_P346871, A_55_P2012201, A_55_P2249849, A_55_P2048937, A_55_P2064995, A_55_P2150831, A_51_P308844, A_55_P2083481, A_55_P2083929, A_55_P2162935, A_55_P2067652, A_52_P128134, A_66_P115116, A_51_P469285, A_55_P2096867, A_55_P2045896	479	319	13588	1.6896	1	0.724684	44.4733
GOTERM_BP_FAT	GO:0042981~regulation of apoptosis	29	3.91363	0.0342937	A_55_P1974019, A_55_P2061319, A_52_P925277, A_66_P105046, A_52_P408757, A_51_P239654, A_55_P2125491, A_51_P302358, A_55_P1983769, A_55_P2155504, A_51_P516705, A_55_P1969131, A_51_P351970, A_52_P467449, A_52_P99810, A_52_P253179, A_55_P1979491, A_65_P20371, A_52_P616404, A_52_P645862, A_51_P296535, A_51_P164420, A_52_P299771, A_51_P286496, A_55_P2160451, A_51_P196444, A_55_P2045896, A_55_P2102540,…	479	553	13588	1.48762	1	0.727888	45.3513
GOTERM_BP_FAT	GO:0006022~aminoglycan metabolic process	6	0.809717	0.0353631	A_52_P162486, A_66_P133397, A_55_P2092391, A_52_P686785, A_51_P451458, A_52_P56636	479	52	13588	3.27317	1	0.732789	46.3899
GOTERM_BP_FAT	GO:0030835~negative regulation of actin filament depolymerization	4	0.539811	0.0359346	A_55_P2072980, A_55_P1956482, A_55_P2064995, A_52_P467690	479	21	13588	5.40332	1	0.732517	46.9371
GOTERM_BP_FAT	GO:0000272~polysaccharide catabolic process	4	0.539811	0.0359346	A_66_P133397, A_55_P2092391, A_52_P686785, A_52_P56636	479	21	13588	5.40332	1	0.732517	46.9371
GOTERM_BP_FAT	GO:0030808~regulation of nucleotide biosynthetic process	7	0.944669	0.0362534	A_51_P115005, A_55_P2105685, A_55_P2139942, A_55_P1990623, A_55_P2081313, A_51_P484671, A_52_P322181	479	70	13588	2.83674	1	0.72976	47.2402
GOTERM_BP_FAT	GO:0030802~regulation of cyclic nucleotide biosynthetic process	7	0.944669	0.0362534	A_51_P115005, A_55_P2105685, A_55_P2139942, A_55_P1990623, A_55_P2081313, A_51_P484671, A_52_P322181	479	70	13588	2.83674	1	0.72976	47.2402
GOTERM_BP_FAT	GO:0032990~cell part morphogenesis	14	1.88934	0.0371407	A_51_P257419, A_52_P925277, A_55_P2012201, A_55_P2048937, A_55_P2249849, A_55_P2150831, A_51_P308844, A_55_P2083929, A_55_P2162935, A_55_P2067652, A_66_P115116, A_51_P469285, A_52_P128134, A_55_P2096867	479	212	13588	1.87332	1	0.732623	48.075
GOTERM_BP_FAT	GO:0000904~cell morphogenesis involved in differentiation	14	1.88934	0.0371407	A_51_P257419, A_52_P925277, A_55_P2012201, A_55_P2048937, A_55_P2249849, A_55_P2150831, A_51_P308844, A_55_P2083929, A_55_P2162935, A_55_P2067652, A_51_P469285, A_52_P128134, A_55_P2096867, A_51_P268697	479	212	13588	1.87332	1	0.732623	48.075
GOTERM_BP_FAT	GO:0040008~regulation of growth	16	2.15924	0.0372048	A_55_P2012201, A_55_P2150831, A_51_P131408, A_55_P2163033, A_52_P322181, A_55_P2105685, A_55_P2162935, A_55_P2154914, A_52_P467449, A_51_P469285, A_55_P2208041, A_55_P2096867, A_51_P196444, A_66_P139546, A_52_P253179	479	256	13588	1.77296	1	0.727496	48.1348
GOTERM_BP_FAT	GO:0043062~extracellular structure organization	11	1.48448	0.0376893	A_52_P121342, A_55_P1964832, A_51_P116651, A_55_P2012201, A_51_P227222, A_55_P2212027, A_55_P1967168, A_51_P196444, A_55_P1991605, A_55_P2169586, A_55_P1954086	479	149	13588	2.09424	1	0.726499	48.5849
GOTERM_BP_FAT	GO:0003085~negative regulation of systemic arterial blood pressure	3	0.404858	0.0377368	A_55_P2105685, A_55_P2139942, A_52_P322181	479	9	13588	9.45581	1	0.72136	48.6288
GOTERM_BP_FAT	GO:0051149~positive regulation of muscle cell differentiation	3	0.404858	0.0377368	A_55_P2067652, A_52_P253179, A_55_P2181191	479	9	13588	9.45581	1	0.72136	48.6288
GOTERM_BP_FAT	GO:0043067~regulation of programmed cell death	29	3.91363	0.0390111	A_55_P1974019, A_55_P2061319, A_52_P925277, A_66_P105046, A_52_P408757, A_51_P239654, A_55_P2125491, A_51_P302358, A_55_P1983769, A_55_P2155504, A_51_P516705, A_55_P1969131, A_51_P351970, A_52_P467449, A_52_P99810, A_52_P253179, A_55_P1979491, A_65_P20371, A_52_P616404, A_52_P645862, A_51_P296535, A_51_P164420, A_52_P299771, A_51_P286496, A_55_P2160451, A_51_P196444, A_55_P2045896, A_55_P2102540,…	479	560	13588	1.46903	1	0.727882	49.7942
GOTERM_BP_FAT	GO:0051051~negative regulation of transport	7	0.944669	0.0407793	A_51_P115005, A_51_P302358, A_52_P616404, A_52_P188042, A_66_P134488, A_55_P2125491, A_51_P212782	479	72	13588	2.75794	1	0.738448	51.37
GOTERM_BP_FAT	GO:0010941~regulation of cell death	29	3.91363	0.0416005	A_55_P1974019, A_55_P2061319, A_52_P925277, A_66_P105046, A_52_P408757, A_51_P239654, A_55_P2125491, A_51_P302358, A_55_P1983769, A_55_P2155504, A_51_P516705, A_55_P1969131, A_51_P351970, A_52_P467449, A_52_P99810, A_52_P253179, A_55_P1979491, A_65_P20371, A_52_P616404, A_52_P645862, A_51_P296535, A_51_P164420, A_52_P299771, A_51_P286496, A_55_P2160451, A_51_P196444, A_55_P2045896, A_55_P2102540,…	479	563	13588	1.4612	1	0.740314	52.0859
GOTERM_BP_FAT	GO:0003013~circulatory system process	9	1.21457	0.0419421	A_51_P115005, A_55_P2105685, A_52_P577662, A_55_P2139942, A_51_P196444, A_52_P645862, A_52_P225898, A_52_P322181, A_55_P2076545	479	111	13588	2.30006	1	0.738049	52.3807
GOTERM_BP_FAT	GO:0008015~blood circulation	9	1.21457	0.0419421	A_51_P115005, A_55_P2105685, A_52_P577662, A_55_P2139942, A_51_P196444, A_52_P645862, A_52_P225898, A_52_P322181, A_55_P2076545	479	111	13588	2.30006	1	0.738049	52.3807
GOTERM_BP_FAT	GO:0032989~cellular component morphogenesis	20	2.69906	0.0419892	A_51_P257419, A_52_P461343, A_55_P2147666, A_52_P925277, A_55_P2012201, A_55_P2249849, A_55_P2048937, A_55_P2150831, A_51_P308844, A_55_P1981804, A_55_P2083929, A_55_P2162935, A_55_P2067652, A_52_P109548, A_52_P128134, A_51_P469285, A_66_P115116, A_55_P2137979, A_55_P2096867, A_51_P268697	479	351	13588	1.61638	1	0.733319	52.4213
GOTERM_BP_FAT	GO:0001558~regulation of cell growth	8	1.07962	0.0432091	A_55_P2162935, A_55_P2154914, A_52_P467449, A_51_P469285, A_55_P2150831, A_51_P131408, A_66_P139546, A_52_P253179	479	92	13588	2.46673	1	0.738552	53.4596
GOTERM_BP_FAT	GO:0005976~polysaccharide metabolic process	8	1.07962	0.0432091	A_55_P2100526, A_51_P331429, A_52_P162486, A_66_P133397, A_55_P2092391, A_52_P686785, A_51_P451458, A_52_P56636	479	92	13588	2.46673	1	0.738552	53.4596
GOTERM_BP_FAT	GO:0051050~positive regulation of transport	10	1.34953	0.0433867	A_51_P302358, A_55_P1980426, A_51_P391159, A_55_P1955305, A_55_P1961873, A_55_P1972605, A_52_P408757, A_55_P2112617, A_55_P2125491, A_55_P2043157	479	132	13588	2.14905	1	0.735042	53.6089
GOTERM_BP_FAT	GO:0007389~pattern specification process	17	2.2942	0.0437167	A_55_P2045208, A_51_P115005, A_52_P58145, A_51_P257419, A_55_P2021810, A_55_P1997569, A_55_P2112617, A_51_P436342, A_51_P509263, A_51_P469285, A_55_P2034245, A_52_P625171, A_51_P196444, A_55_P1967168, A_51_P520849, A_55_P2102540, A_52_P15300	479	284	13588	1.69805	1	0.732844	53.8852
GOTERM_BP_FAT	GO:0009952~anterior/posterior pattern formation	11	1.48448	0.0438607	A_55_P2045208, A_52_P58145, A_55_P2021810, A_51_P509263, A_55_P2034245, A_55_P2112617, A_51_P196444, A_51_P520849, A_55_P2102540, A_51_P436342, A_52_P15300	479	153	13588	2.03949	1	0.72916	54.0053
GOTERM_BP_FAT	GO:0006955~immune response	25	3.37382	0.0444439	A_66_P105046, A_51_P363187, A_52_P408757, A_52_P98778, A_51_P212782, A_55_P1978506, A_55_P2039622, A_51_P302358, A_52_P188042, A_55_P1972605, A_66_P134488, A_52_P99810, A_55_P2092492, A_51_P378789, A_55_P1979491, A_55_P2103837, A_55_P1978465, A_51_P140710, A_51_P449325, A_51_P509573, A_55_P1978502, A_55_P1971729, A_52_P15461, A_55_P2135064, A_55_P2026270, A_55_P2097983, A_52_P225898	479	471	13588	1.5057	1	0.729127	54.4888
GOTERM_BP_FAT	GO:0031175~neuron projection development	14	1.88934	0.0448028	A_51_P257419, A_52_P925277, A_55_P2012201, A_55_P2048937, A_55_P2249849, A_55_P2150831, A_51_P308844, A_55_P2083929, A_55_P2162935, A_55_P2067652, A_51_P469285, A_52_P128134, A_55_P2096867, A_55_P2045896	479	218	13588	1.82176	1	0.727288	54.7838
GOTERM_BP_FAT	GO:0031346~positive regulation of cell projection organization	4	0.539811	0.045456	A_55_P2083929, A_55_P2162935, A_55_P2150831, A_51_P131408	479	23	13588	4.93347	1	0.727844	55.3162
GOTERM_BP_FAT	GO:0045661~regulation of myoblast differentiation	3	0.404858	0.0460921	A_55_P2067652, A_52_P253179, A_55_P2181191	479	10	13588	8.51023	1	0.728253	55.8291
GOTERM_BP_FAT	GO:0006032~chitin catabolic process	3	0.404858	0.0460921	A_66_P133397, A_55_P2092391, A_52_P56636	479	10	13588	8.51023	1	0.728253	55.8291
GOTERM_BP_FAT	GO:0046339~diacylglycerol metabolic process	3	0.404858	0.0460921	A_55_P2236291, A_51_P391159, A_52_P327402	479	10	13588	8.51023	1	0.728253	55.8291
GOTERM_BP_FAT	GO:0035295~tube development	16	2.15924	0.0468062	A_51_P115005, A_55_P2100526, A_52_P58145, A_55_P2183750, A_51_P127297, A_55_P1976356, A_55_P2112617, A_52_P536494, A_55_P2083929, A_51_P459944, A_51_P469285, A_52_P128134, A_51_P227222, A_51_P196444, A_51_P129149, A_55_P2045896	479	264	13588	1.71924	1	0.729259	56.3982
GOTERM_BP_FAT	GO:0030155~regulation of cell adhesion	8	1.07962	0.0476134	A_55_P2015670, A_55_P2024763, A_52_P325527, A_55_P2139942, A_52_P467449, A_66_P105046, A_55_P1988048, A_55_P2169586	479	94	13588	2.41425	1	0.730948	57.0331
GOTERM_BP_FAT	GO:0031344~regulation of cell projection organization	6	0.809717	0.0495076	A_55_P2083929, A_55_P2162935, A_52_P365660, A_51_P469285, A_55_P2150831, A_51_P131408	479	57	13588	2.98605	1	0.740591	58.4891

## Sheet: Males_BP_GO_DAVID
Category	Term	Count	%	PValue	Genes	List Total	Pop Hits	Pop Total	Fold Enrichment	Bonferroni	Benjamini	FDR
GOTERM_BP_FAT	GO:0007623~circadian rhythm	10	1.26743	7.48e-06	A_51_P160713, A_55_P1953708, A_51_P282760, A_55_P2032079, A_51_P258493, A_52_P334670, A_52_P534749, A_51_P223776, A_55_P2408588, A_55_P1970033	518	37	13588	7.08964	0.0175396	0.0175396	0.0131101
GOTERM_BP_FAT	GO:0009611~response to wounding	32	4.05577	9.23e-06	A_55_P2017636, A_51_P331752, A_52_P408757, A_51_P501248, A_55_P2071466, A_51_P212782, A_55_P1955412, A_51_P170959, A_51_P519251, A_55_P2359797, A_55_P1988133, A_55_P1990032, A_51_P186476, A_51_P362176, A_55_P2165414, A_55_P2096867, A_51_P463765, A_52_P135469, A_51_P246653, A_52_P154101, A_55_P1984556, A_51_P295967, A_51_P464918, A_55_P2147280, A_52_P114722, A_66_P114333, A_52_P681310, A_51_P24598…	518	347	13588	2.41906	0.0216069	0.0108625	0.0161835
GOTERM_BP_FAT	GO:0007626~locomotory behavior	25	3.16857	1.43e-05	A_51_P331752, A_52_P534749, A_52_P559975, A_55_P2054362, A_52_P408757, A_51_P212782, A_51_P256384, A_55_P2103452, A_55_P2185476, A_55_P1990032, A_52_P494622, A_51_P256827, A_55_P2006722, A_51_P121891, A_55_P2107155, A_55_P1984556, A_51_P288138, A_51_P185660, A_55_P2187076, A_55_P1970090, A_55_P1957413, A_51_P405476, A_55_P2030373, A_55_P1969977, A_55_P1998471	518	239	13588	2.7439	0.0333359	0.0112378	0.0251176
GOTERM_BP_FAT	GO:0050766~positive regulation of phagocytosis	8	1.01394	1.6e-05	A_51_P246653, A_51_P416419, A_55_P1955305, A_51_P186476, A_51_P405476, A_52_P408757, A_51_P424854, A_55_P2359797	518	23	13588	9.12406	0.0370929	0.00940507	0.0280021
GOTERM_BP_FAT	GO:0050764~regulation of phagocytosis	8	1.01394	2.93e-05	A_51_P246653, A_51_P416419, A_55_P1955305, A_51_P186476, A_51_P405476, A_52_P408757, A_51_P424854, A_55_P2359797	518	25	13588	8.39413	0.0670122	0.0137768	0.0513803
GOTERM_BP_FAT	GO:0006935~chemotaxis	15	1.90114	6.48e-05	A_55_P2006722, A_51_P121891, A_51_P331752, A_55_P1984556, A_52_P559975, A_55_P2054362, A_52_P408757, A_51_P212782, A_51_P288138, A_51_P185660, A_55_P1990032, A_55_P1957413, A_51_P405476, A_51_P256827, A_55_P1998471	518	109	13588	3.60986	0.142059	0.0252134	0.113462
GOTERM_BP_FAT	GO:0042330~taxis	15	1.90114	6.48e-05	A_55_P2006722, A_51_P121891, A_51_P331752, A_55_P1984556, A_52_P559975, A_55_P2054362, A_52_P408757, A_51_P212782, A_51_P288138, A_51_P185660, A_55_P1990032, A_55_P1957413, A_51_P405476, A_51_P256827, A_55_P1998471	518	109	13588	3.60986	0.142059	0.0252134	0.113462
GOTERM_BP_FAT	GO:0007610~behavior	33	4.18251	7.54e-05	A_55_P2049717, A_52_P559975, A_51_P331752, A_52_P534749, A_55_P2054362, A_51_P427674, A_52_P408757, A_51_P212782, A_55_P1955412, A_51_P256384, A_55_P2103452, A_55_P2185476, A_55_P1990032, A_66_P123155, A_52_P494622, A_51_P256827, A_55_P2006722, A_51_P121891, A_52_P154101, A_55_P2107155, A_55_P2007944, A_55_P1984556, A_51_P160713, A_51_P288138, A_51_P185660, A_55_P2187076, A_55_P1970090, A_55_P195…	518	405	13588	2.13739	0.163303	0.0251488	0.132016
GOTERM_BP_FAT	GO:0048511~rhythmic process	14	1.7744	8.39e-05	A_55_P1953708, A_55_P2032079, A_52_P334670, A_51_P258493, A_55_P2009752, A_52_P534749, A_55_P1979893, A_51_P160713, A_51_P282760, A_52_P489295, A_55_P2035320, A_51_P223776, A_55_P2408588, A_55_P1970033	518	98	13588	3.74738	0.180036	0.0245065	0.146963
GOTERM_BP_FAT	GO:0042981~regulation of apoptosis	40	5.06971	0.000153	A_52_P478236, A_55_P1974019, A_55_P2054362, A_55_P2006525, A_52_P408757, A_51_P501248, A_55_P2005783, A_51_P519251, A_55_P2359797, A_55_P1988133, A_52_P530291, A_55_P2106525, A_55_P2168168, A_55_P1974412, A_52_P507214, A_55_P2165869, A_51_P440327, A_55_P2066116, A_52_P494622, A_51_P305547, A_55_P1989061, A_51_P337355, A_51_P295967, A_55_P2044953, A_51_P520306, A_51_P460734, A_52_P114722, A_51_P36…	518	553	13588	1.89741	0.304315	0.0395157	0.268493
GOTERM_BP_FAT	GO:0043067~regulation of programmed cell death	40	5.06971	0.000198	A_52_P478236, A_55_P1974019, A_55_P2054362, A_55_P2006525, A_52_P408757, A_51_P501248, A_55_P2005783, A_51_P519251, A_55_P2359797, A_55_P1988133, A_52_P530291, A_55_P2106525, A_55_P2168168, A_55_P1974412, A_52_P507214, A_55_P2165869, A_51_P440327, A_55_P2066116, A_52_P494622, A_51_P305547, A_55_P1989061, A_51_P337355, A_51_P295967, A_55_P2044953, A_51_P520306, A_51_P460734, A_52_P114722, A_51_P36…	518	560	13588	1.87369	0.37474	0.0458732	0.347328
GOTERM_BP_FAT	GO:0010941~regulation of cell death	40	5.06971	0.00022	A_52_P478236, A_55_P1974019, A_55_P2054362, A_55_P2006525, A_52_P408757, A_51_P501248, A_55_P2005783, A_51_P519251, A_55_P2359797, A_55_P1988133, A_52_P530291, A_55_P2106525, A_55_P2168168, A_55_P1974412, A_52_P507214, A_55_P2165869, A_51_P440327, A_55_P2066116, A_52_P494622, A_51_P305547, A_55_P1989061, A_51_P337355, A_51_P295967, A_55_P2044953, A_51_P520306, A_51_P460734, A_52_P114722, A_51_P36…	518	563	13588	1.86371	0.406448	0.0463142	0.385748
GOTERM_BP_FAT	GO:0045932~negative regulation of muscle contraction	5	0.633714	0.000224	A_55_P1993503, A_52_P154101, A_55_P2029558, A_55_P2030373, A_55_P2071466	518	9	13588	14.5731	0.411532	0.0432241	0.392097
GOTERM_BP_FAT	GO:0045807~positive regulation of endocytosis	8	1.01394	0.000244	A_51_P246653, A_51_P416419, A_55_P1955305, A_51_P186476, A_51_P405476, A_52_P408757, A_51_P424854, A_55_P2359797	518	34	13588	6.17216	0.438255	0.0433925	0.426391
GOTERM_BP_FAT	GO:0006955~immune response	35	4.43599	0.000262	A_51_P208240, A_51_P331752, A_55_P2054362, A_52_P381484, A_51_P383032, A_55_P2039359, A_52_P408757, A_51_P271503, A_55_P2071466, A_55_P2005783, A_51_P212782, A_55_P2359797, A_52_P616392, A_51_P186476, A_55_P1990032, A_55_P2066116, A_55_P2092492, A_55_P2068731, A_55_P2017789, A_51_P246653, A_55_P2078765, A_55_P1984556, A_55_P2044953, A_51_P315904, A_51_P456721, A_51_P460734, A_52_P114722, A_55_P21…	518	471	13588	1.94927	0.46232	0.043353	0.458688
GOTERM_BP_FAT	GO:0006954~inflammatory response	21	2.6616	0.00038	A_55_P2017636, A_52_P135469, A_51_P246653, A_52_P154101, A_51_P331752, A_55_P1984556, A_51_P464918, A_52_P408757, A_51_P501248, A_55_P2071466, A_51_P212782, A_51_P519251, A_55_P2359797, A_55_P1988133, A_66_P114333, A_55_P1990032, A_51_P186476, A_51_P245989, A_55_P2165414, A_51_P520718, A_51_P424854	518	225	13588	2.44829	0.593185	0.0581976	0.664179
GOTERM_BP_FAT	GO:0051241~negative regulation of multicellular organismal process	13	1.64766	0.000404	A_52_P154101, A_51_P295967, A_51_P107362, A_55_P2071466, A_55_P2359797, A_55_P1993503, A_51_P186476, A_55_P2029558, A_52_P424778, A_55_P2030373, A_51_P212308, A_55_P2110713, A_51_P424854	518	100	13588	3.41012	0.615851	0.0580427	0.706364
GOTERM_BP_FAT	GO:0030198~extracellular matrix organization	13	1.64766	0.000443	A_51_P515605, A_51_P241995, A_55_P1989296, A_51_P345649, A_55_P2006525, A_55_P2055324, A_55_P2100375, A_55_P2097808, A_52_P609972, A_51_P287069, A_52_P507214, A_55_P2110713, A_55_P2066116	518	101	13588	3.37635	0.649748	0.0598462	0.774302
GOTERM_BP_FAT	GO:0051050~positive regulation of transport	15	1.90114	0.000498	A_51_P208240, A_51_P246653, A_51_P290921, A_51_P416419, A_55_P2044953, A_52_P408757, A_55_P1955412, A_55_P2359797, A_51_P256384, A_55_P1993503, A_55_P1955305, A_51_P186476, A_51_P405476, A_51_P424854, A_55_P2039416	518	132	13588	2.98087	0.692299	0.0633816	0.869484
GOTERM_BP_FAT	GO:0030199~collagen fibril organization	6	0.760456	0.000959	A_51_P515605, A_55_P1989296, A_51_P287069, A_55_P2110713, A_55_P2100375, A_55_P2097808	518	21	13588	7.49476	0.896713	0.112624	1.66803
GOTERM_BP_FAT	GO:0006875~cellular metal ion homeostasis	12	1.52091	0.00144457	A_55_P1966644, A_51_P256384, A_52_P154101, A_52_P424778, A_51_P157462, A_55_P2030373, A_51_P440327, A_51_P506201, A_51_P212782, A_51_P520718, A_55_P2039416, A_51_P435339	518	100	13588	3.1478	0.967298	0.157192	2.5024
GOTERM_BP_FAT	GO:0043062~extracellular structure organization	15	1.90114	0.00164177	A_51_P515605, A_51_P241995, A_55_P1989296, A_51_P345649, A_55_P2006525, A_52_P79782, A_55_P2055324, A_55_P2100375, A_55_P2097808, A_52_P609972, A_51_P256384, A_51_P287069, A_52_P507214, A_55_P2110713, A_55_P2066116	518	149	13588	2.64077	0.979506	0.169	2.83938
GOTERM_BP_FAT	GO:0045986~negative regulation of smooth muscle contraction	4	0.506971	0.00170915	A_55_P1993503, A_52_P154101, A_55_P2029558, A_55_P2071466	518	7	13588	14.9895	0.982531	0.168038	2.95427
GOTERM_BP_FAT	GO:0046627~negative regulation of insulin receptor signaling pathway	4	0.506971	0.00170915	A_51_P474459, A_51_P460734, A_51_P424854, A_51_P212782	518	7	13588	14.9895	0.982531	0.168038	2.95427
GOTERM_BP_FAT	GO:0044057~regulation of system process	18	2.28137	0.00175763	A_52_P154101, A_55_P2178553, A_55_P2044953, A_55_P2074631, A_51_P403636, A_55_P2071466, A_51_P212782, A_51_P256384, A_55_P1993503, A_55_P2187076, A_55_P2029558, A_51_P272553, A_52_P424778, A_55_P1970090, A_55_P2030373, A_55_P2045896, A_55_P2149209, A_51_P268697	518	201	13588	2.3491	0.984427	0.165536	3.03685
GOTERM_BP_FAT	GO:0032101~regulation of response to external stimulus	12	1.52091	0.00183718	A_52_P616392, A_55_P2017636, A_55_P1993503, A_52_P154101, A_55_P2029558, A_51_P295967, A_51_P405476, A_55_P2110713, A_52_P408757, A_51_P424854, A_52_P574668, A_55_P2359797	518	103	13588	3.05612	0.987103	0.1658	3.17222
GOTERM_BP_FAT	GO:0002274~myeloid leukocyte activation	7	0.887199	0.00186769	A_52_P616392, A_55_P2078765, A_55_P2054362, A_51_P186476, A_51_P405476, A_52_P408757, A_66_P112305	518	35	13588	5.24633	0.988003	0.162156	3.2241
GOTERM_BP_FAT	GO:0006952~defense response	31	3.92902	0.00192138	A_55_P2017636, A_55_P1954799, A_51_P331752, A_52_P408757, A_51_P271503, A_51_P501248, A_55_P2071466, A_55_P2005783, A_51_P212782, A_51_P519251, A_55_P2359797, A_55_P1988133, A_55_P1990032, A_51_P186476, A_55_P2165414, A_55_P2066116, A_55_P2092492, A_52_P135469, A_51_P246653, A_52_P154101, A_55_P1984556, A_51_P464918, A_52_P114722, A_66_P114333, A_51_P245989, A_55_P1957413, A_51_P405476, A_52_P456…	518	448	13588	1.81514	0.989436	0.160554	3.31531
GOTERM_BP_FAT	GO:0043066~negative regulation of apoptosis	20	2.53485	0.00199738	A_55_P1974019, A_55_P2054362, A_51_P295967, A_51_P520306, A_51_P501248, A_51_P363947, A_55_P1988133, A_51_P160713, A_52_P530291, A_52_P612693, A_55_P2168168, A_51_P405476, A_55_P2165869, A_55_P2131173, A_51_P171772, A_55_P2066116, A_52_P494622, A_55_P2045896, A_51_P305547, A_55_P1989061	518	239	13588	2.19512	0.991178	0.160714	3.44429
GOTERM_BP_FAT	GO:0055065~metal ion homeostasis	12	1.52091	0.00231268	A_55_P1966644, A_51_P256384, A_52_P154101, A_52_P424778, A_51_P157462, A_55_P2030373, A_51_P440327, A_51_P506201, A_51_P212782, A_51_P520718, A_55_P2039416, A_51_P435339	518	106	13588	2.96962	0.995823	0.177698	3.97767
GOTERM_BP_FAT	GO:0006874~cellular calcium ion homeostasis	11	1.39417	0.002362	A_55_P1966644, A_51_P256384, A_52_P154101, A_52_P424778, A_51_P157462, A_55_P2030373, A_51_P440327, A_51_P506201, A_51_P212782, A_51_P520718, A_51_P435339	518	91	13588	3.17086	0.996284	0.175464	4.06085
GOTERM_BP_FAT	GO:0009891~positive regulation of biosynthetic process	36	4.56274	0.0024994	A_55_P2048434, A_51_P201581, A_52_P534749, A_52_P408757, A_51_P212782, A_55_P2359797, A_51_P396708, A_55_P1988133, A_51_P186476, A_51_P222467, A_55_P2408588, A_55_P2121608, A_55_P2165869, A_55_P2066116, A_51_P144264, A_52_P494622, A_51_P198675, A_55_P2057946, A_55_P2183587, A_52_P334670, A_55_P2078765, A_55_P2178553, A_51_P448946, A_52_P604629, A_55_P2160815, A_55_P1979893, A_52_P31510, A_51_P360…	518	557	13588	1.6954	0.997317	0.17911	4.29223
GOTERM_BP_FAT	GO:0043069~negative regulation of programmed cell death	20	2.53485	0.00251241	A_55_P1974019, A_55_P2054362, A_51_P295967, A_51_P520306, A_51_P501248, A_51_P363947, A_55_P1988133, A_51_P160713, A_52_P530291, A_52_P612693, A_55_P2168168, A_51_P405476, A_55_P2165869, A_55_P2131173, A_51_P171772, A_55_P2066116, A_52_P494622, A_55_P2045896, A_51_P305547, A_55_P1989061	518	244	13588	2.15014	0.997399	0.174689	4.3141
GOTERM_BP_FAT	GO:0060548~negative regulation of cell death	20	2.53485	0.00263242	A_55_P1974019, A_55_P2054362, A_51_P295967, A_51_P520306, A_51_P501248, A_51_P363947, A_55_P1988133, A_51_P160713, A_52_P530291, A_52_P612693, A_55_P2168168, A_51_P405476, A_55_P2165869, A_55_P2131173, A_51_P171772, A_55_P2066116, A_52_P494622, A_55_P2045896, A_51_P305547, A_55_P1989061	518	245	13588	2.14136	0.998043	0.177076	4.51572
GOTERM_BP_FAT	GO:0051480~cytosolic calcium ion homeostasis	7	0.887199	0.0028851	A_55_P1966644, A_52_P424778, A_55_P2030373, A_51_P506201, A_51_P212782, A_51_P520718, A_51_P435339	518	38	13588	4.83215	0.998926	0.187104	4.93891
GOTERM_BP_FAT	GO:0033673~negative regulation of kinase activity	8	1.01394	0.00300459	A_55_P1988133, A_55_P2058671, A_51_P315904, A_51_P296608, A_51_P255304, A_51_P212782, A_51_P363947, A_52_P114722	518	51	13588	4.11477	0.999191	0.188928	5.13841
GOTERM_BP_FAT	GO:0006469~negative regulation of protein kinase activity	8	1.01394	0.00300459	A_55_P1988133, A_55_P2058671, A_51_P315904, A_51_P296608, A_51_P255304, A_51_P212782, A_51_P363947, A_52_P114722	518	51	13588	4.11477	0.999191	0.188928	5.13841
GOTERM_BP_FAT	GO:0055074~calcium ion homeostasis	11	1.39417	0.00324582	A_55_P1966644, A_51_P256384, A_52_P154101, A_52_P424778, A_51_P157462, A_55_P2030373, A_51_P440327, A_51_P506201, A_51_P212782, A_51_P520718, A_51_P435339	518	95	13588	3.03735	0.999544	0.1973	5.53996
GOTERM_BP_FAT	GO:0030100~regulation of endocytosis	8	1.01394	0.00336066	A_51_P246653, A_51_P416419, A_55_P1955305, A_51_P186476, A_51_P405476, A_52_P408757, A_51_P424854, A_55_P2359797	518	52	13588	4.03564	0.999652	0.198477	5.73057
GOTERM_BP_FAT	GO:0042325~regulation of phosphorylation	22	2.78834	0.00360286	A_51_P337355, A_55_P1989296, A_55_P2007944, A_52_P106259, A_51_P296608, A_51_P315904, A_55_P2009673, A_51_P460734, A_51_P501248, A_51_P212782, A_52_P114722, A_51_P363947, A_55_P2359797, A_55_P2182452, A_55_P1988133, A_65_P06147, A_51_P474459, A_51_P186476, A_55_P2058671, A_55_P2131173, A_55_P2120254, A_51_P255304	518	290	13588	1.98999	0.999804	0.206105	6.13138
GOTERM_BP_FAT	GO:0051348~negative regulation of transferase activity	8	1.01394	0.003748	A_55_P1988133, A_55_P2058671, A_51_P315904, A_51_P296608, A_51_P255304, A_51_P212782, A_51_P363947, A_52_P114722	518	53	13588	3.9595	0.999861	0.208481	6.37079
GOTERM_BP_FAT	GO:0051240~positive regulation of multicellular organismal process	15	1.90114	0.00376911	A_51_P246653, A_51_P290921, A_55_P2044953, A_51_P212782, A_55_P2359797, A_51_P160713, A_55_P1993503, A_51_P296249, A_55_P2029558, A_51_P186476, A_52_P424778, A_51_P405476, A_55_P2066116, A_51_P424854, A_51_P268697	518	163	13588	2.41396	0.999868	0.204744	6.40556
GOTERM_BP_FAT	GO:0031644~regulation of neurological system process	12	1.52091	0.00381515	A_51_P256384, A_52_P154101, A_55_P2187076, A_55_P2029558, A_51_P272553, A_52_P424778, A_55_P2074631, A_55_P2044953, A_55_P1970090, A_55_P2045896, A_55_P2149209, A_51_P268697	518	113	13588	2.78566	0.999882	0.20236	6.48136
GOTERM_BP_FAT	GO:0031328~positive regulation of cellular biosynthetic process	35	4.43599	0.00397046	A_55_P2048434, A_51_P201581, A_52_P534749, A_52_P408757, A_51_P212782, A_55_P2359797, A_51_P396708, A_55_P1988133, A_51_P186476, A_55_P2408588, A_55_P2121608, A_55_P2165869, A_55_P2066116, A_51_P144264, A_52_P494622, A_51_P198675, A_55_P2057946, A_55_P2183587, A_52_P334670, A_55_P2078765, A_55_P2178553, A_51_P448946, A_52_P604629, A_55_P2160815, A_55_P1979893, A_52_P31510, A_51_P360396, A_51_P246…	518	552	13588	1.66324	0.999918	0.205133	6.73662
GOTERM_BP_FAT	GO:0060627~regulation of vesicle-mediated transport	10	1.26743	0.0042036	A_51_P246653, A_51_P416419, A_55_P1993503, A_55_P1955305, A_55_P1999561, A_51_P186476, A_51_P405476, A_52_P408757, A_51_P424854, A_55_P2359797	518	83	13588	3.16044	0.999953	0.211247	7.11857
GOTERM_BP_FAT	GO:0009991~response to extracellular stimulus	13	1.64766	0.00477968	A_55_P2078765, A_51_P227718, A_55_P1993859, A_55_P2262136, A_55_P1955412, A_55_P2151868, A_51_P354706, A_51_P160713, A_55_P1993503, A_51_P451106, A_52_P494622, A_55_P2122020, A_55_P1962404	518	133	13588	2.564	0.999988	0.231738	8.05605
GOTERM_BP_FAT	GO:0030005~cellular di-, tri-valent inorganic cation homeostasis	13	1.64766	0.00507433	A_55_P1966644, A_52_P154101, A_51_P300572, A_51_P506201, A_51_P212782, A_51_P256384, A_51_P186476, A_52_P424778, A_55_P2030373, A_51_P157462, A_51_P440327, A_51_P520718, A_51_P435339	518	134	13588	2.54486	0.999994	0.239329	8.53209
GOTERM_BP_FAT	GO:0030003~cellular cation homeostasis	14	1.7744	0.00533523	A_55_P1966644, A_52_P154101, A_51_P300572, A_51_P506201, A_51_P212782, A_51_P256384, A_51_P186476, A_52_P424778, A_55_P2030373, A_51_P157462, A_51_P440327, A_51_P520718, A_55_P2039416, A_51_P435339	518	152	13588	2.41607	0.999997	0.245172	8.95166
GOTERM_BP_FAT	GO:0046626~regulation of insulin receptor signaling pathway	4	0.506971	0.00537962	A_51_P474459, A_51_P460734, A_51_P424854, A_51_P212782	518	10	13588	10.4927	0.999997	0.242284	9.02287
GOTERM_BP_FAT	GO:0019220~regulation of phosphate metabolic process	22	2.78834	0.00558511	A_51_P337355, A_55_P1989296, A_55_P2007944, A_52_P106259, A_51_P296608, A_51_P315904, A_55_P2009673, A_51_P460734, A_51_P501248, A_51_P212782, A_52_P114722, A_51_P363947, A_55_P2359797, A_55_P2182452, A_55_P1988133, A_65_P06147, A_51_P474459, A_51_P186476, A_55_P2058671, A_55_P2131173, A_55_P2120254, A_51_P255304	518	301	13588	1.91726	0.999998	0.245685	9.35182
GOTERM_BP_FAT	GO:0051174~regulation of phosphorus metabolic process	22	2.78834	0.00558511	A_51_P337355, A_55_P1989296, A_55_P2007944, A_52_P106259, A_51_P296608, A_51_P315904, A_55_P2009673, A_51_P460734, A_51_P501248, A_51_P212782, A_52_P114722, A_51_P363947, A_55_P2359797, A_55_P2182452, A_55_P1988133, A_65_P06147, A_51_P474459, A_51_P186476, A_55_P2058671, A_55_P2131173, A_55_P2120254, A_51_P255304	518	301	13588	1.91726	0.999998	0.245685	9.35182
GOTERM_BP_FAT	GO:0050727~regulation of inflammatory response	8	1.01394	0.00564469	A_52_P616392, A_55_P1993503, A_52_P154101, A_55_P2029558, A_51_P405476, A_52_P408757, A_51_P424854, A_52_P574668	518	57	13588	3.68164	0.999998	0.243479	9.44698
GOTERM_BP_FAT	GO:0002366~leukocyte activation during immune response	6	0.760456	0.00585598	A_52_P616392, A_55_P2054362, A_51_P186476, A_51_P315904, A_55_P2066116, A_66_P112305	518	31	13588	5.0771	0.999999	0.246926	9.7837
GOTERM_BP_FAT	GO:0002263~cell activation during immune response	6	0.760456	0.00585598	A_52_P616392, A_55_P2054362, A_51_P186476, A_51_P315904, A_55_P2066116, A_66_P112305	518	31	13588	5.0771	0.999999	0.246926	9.7837
GOTERM_BP_FAT	GO:0007242~intracellular signaling cascade	51	6.46388	0.00602227	A_51_P227718, A_55_P2049717, A_55_P2359797, A_55_P1955305, A_51_P186476, A_55_P2061278, A_55_P2066116, A_51_P227392, A_55_P2078765, A_55_P2007944, A_52_P558859, A_51_P157042, A_55_P2010121, A_51_P185175, A_55_P2044953, A_51_P460734, A_55_P2182452, A_65_P06147, A_51_P474459, A_51_P520718, A_51_P303749, A_51_P208240, A_55_P1974019, A_65_P19780, A_51_P107362, A_55_P2056995, A_55_P2431862, A_51_P5192…	518	915	13588	1.46209	0.999999	0.248614	10.0479
GOTERM_BP_FAT	GO:0006334~nucleosome assembly	9	1.14068	0.00638311	A_55_P2007802, A_55_P2109128, A_51_P213928, A_52_P217875, A_55_P2177154	518	73	13588	3.23404	1	0.257012	10.6186
GOTERM_BP_FAT	GO:0002443~leukocyte mediated immunity	10	1.26743	0.00665824	A_55_P2078765, A_51_P186476, A_51_P405476, A_55_P2066116, A_52_P408757, A_55_P2071466, A_51_P460734, A_52_P114722, A_66_P112305, A_55_P2359797	518	89	13588	2.94738	1	0.262112	11.0515
GOTERM_BP_FAT	GO:0045765~regulation of angiogenesis	7	0.887199	0.00680628	A_55_P2017636, A_55_P1993503, A_52_P489295, A_52_P528600, A_55_P2054362, A_55_P2262136, A_51_P212782	518	45	13588	4.08048	1	0.262789	11.2836
GOTERM_BP_FAT	GO:0031497~chromatin assembly	9	1.14068	0.00750189	A_55_P2007802, A_55_P2109128, A_51_P213928, A_52_P217875, A_55_P2177154	518	75	13588	3.1478	1	0.281028	12.3666
GOTERM_BP_FAT	GO:0008361~regulation of cell size	11	1.39417	0.00804157	A_55_P1988133, A_51_P256384, A_51_P227718, A_51_P436878, A_51_P448946, A_52_P424778, A_51_P331462, A_51_P520306, A_55_P2178203, A_51_P424854, A_51_P354706	518	108	13588	2.67174	1	0.293429	13.1982
GOTERM_BP_FAT	GO:0065004~protein-DNA complex assembly	9	1.14068	0.00811373	A_55_P2007802, A_55_P2109128, A_51_P213928, A_52_P217875, A_55_P2177154	518	76	13588	3.10638	1	0.291215	13.3088
GOTERM_BP_FAT	GO:0034728~nucleosome organization	9	1.14068	0.00811373	A_55_P2007802, A_55_P2109128, A_51_P213928, A_52_P217875, A_55_P2177154	518	76	13588	3.10638	1	0.291215	13.3088
GOTERM_BP_FAT	GO:0032535~regulation of cellular component size	14	1.7744	0.00854611	A_51_P227718, A_55_P2116978, A_51_P448946, A_51_P331462, A_52_P79782, A_51_P520306, A_52_P609972, A_51_P354706, A_55_P1988133, A_51_P256384, A_51_P436878, A_52_P424778, A_55_P2178203, A_51_P424854	518	161	13588	2.28101	1	0.299711	13.9689
GOTERM_BP_FAT	GO:0055066~di-, tri-valent inorganic cation homeostasis	13	1.64766	0.00986662	A_55_P1966644, A_52_P154101, A_51_P300572, A_51_P506201, A_51_P212782, A_51_P256384, A_51_P186476, A_52_P424778, A_55_P2030373, A_51_P157462, A_51_P440327, A_51_P520718, A_51_P435339	518	146	13588	2.3357	1	0.332682	15.9557
GOTERM_BP_FAT	GO:0055080~cation homeostasis	15	1.90114	0.0107092	A_55_P1966644, A_52_P154101, A_51_P300572, A_51_P212782, A_51_P506201, A_51_P256384, A_51_P186476, A_52_P424778, A_55_P2030373, A_51_P157462, A_51_P440327, A_52_P258557, A_51_P520718, A_55_P2039416, A_51_P435339	518	184	13588	2.13845	1	0.350643	17.2006
GOTERM_BP_FAT	GO:0006631~fatty acid metabolic process	15	1.90114	0.0107092	A_66_P138319, A_55_P1989296, A_55_P2073557, A_55_P2178553, A_51_P427674, A_51_P125260, A_51_P520306, A_55_P2077153, A_55_P2071466, A_51_P496432, A_55_P2154027, A_55_P2019054, A_51_P235687, A_55_P2086128, A_52_P682382	518	184	13588	2.13845	1	0.350643	17.2006
GOTERM_BP_FAT	GO:0007204~elevation of cytosolic calcium ion concentration	6	0.760456	0.0111246	A_55_P1966644, A_52_P424778, A_51_P506201, A_51_P212782, A_51_P520718, A_51_P435339	518	36	13588	4.37194	1	0.356696	17.808
GOTERM_BP_FAT	GO:0045859~regulation of protein kinase activity	15	1.90114	0.0117017	A_55_P1989296, A_51_P337355, A_51_P296608, A_51_P315904, A_51_P501248, A_51_P212782, A_51_P363947, A_52_P114722, A_55_P1988133, A_55_P2182452, A_51_P186476, A_55_P2058671, A_55_P2131173, A_55_P2120254, A_51_P255304	518	186	13588	2.11546	1	0.366534	18.6449
GOTERM_BP_FAT	GO:0044092~negative regulation of molecular function	12	1.52091	0.0119666	A_55_P1988133, A_55_P2029558, A_55_P2178553, A_51_P424338, A_55_P2058671, A_51_P315904, A_51_P296608, A_51_P255304, A_51_P212782, A_51_P363947, A_52_P114722, A_55_P2359797	518	132	13588	2.3847	1	0.368347	19.0263
GOTERM_BP_FAT	GO:0001775~cell activation	18	2.28137	0.0130466	A_55_P2078765, A_55_P2054362, A_55_P2044953, A_51_P324228, A_51_P315904, A_52_P408757, A_51_P460734, A_51_P466378, A_52_P616392, A_51_P186476, A_51_P362176, A_51_P285206, A_55_P2121608, A_51_P405476, A_51_P171772, A_55_P2066116, A_55_P2002757, A_66_P112305	518	246	13588	1.91939	1	0.389329	20.564
GOTERM_BP_FAT	GO:0009968~negative regulation of signal transduction	14	1.7744	0.0137167	A_55_P2076772, A_55_P2026738, A_51_P107362, A_51_P460734, A_51_P212782, A_52_P114722, A_55_P2359797, A_52_P528600, A_51_P474459, A_55_P2029558, A_52_P424778, A_55_P2058671, A_51_P255304, A_51_P424854	518	171	13588	2.14762	1	0.399864	21.5042
GOTERM_BP_FAT	GO:0050804~regulation of synaptic transmission	10	1.26743	0.0138422	A_51_P256384, A_55_P2187076, A_51_P272553, A_52_P424778, A_55_P2074631, A_55_P2044953, A_55_P1970090, A_55_P2045896, A_55_P2149209, A_51_P268697	518	100	13588	2.62317	1	0.397927	21.6792
GOTERM_BP_FAT	GO:0006940~regulation of smooth muscle contraction	5	0.633714	0.0138823	A_55_P1993503, A_52_P154101, A_55_P2029558, A_55_P2030373, A_55_P2071466	518	25	13588	5.24633	1	0.394164	21.7349
GOTERM_BP_FAT	GO:0043086~negative regulation of catalytic activity	10	1.26743	0.0147029	A_55_P1988133, A_55_P2178553, A_51_P424338, A_55_P2058671, A_51_P315904, A_51_P296608, A_51_P255304, A_51_P212782, A_51_P363947, A_52_P114722	518	101	13588	2.59719	1	0.407298	22.8688
GOTERM_BP_FAT	GO:0043549~regulation of kinase activity	15	1.90114	0.0151134	A_55_P1989296, A_51_P337355, A_51_P296608, A_51_P315904, A_51_P501248, A_51_P212782, A_51_P363947, A_52_P114722, A_55_P1988133, A_55_P2182452, A_51_P186476, A_55_P2058671, A_55_P2131173, A_55_P2120254, A_51_P255304	518	192	13588	2.04935	1	0.41132	23.4303
GOTERM_BP_FAT	GO:0010627~regulation of protein kinase cascade	13	1.64766	0.01534	A_55_P1989296, A_55_P2039359, A_55_P2044953, A_51_P107362, A_51_P212782, A_52_P114722, A_55_P2359797, A_55_P1988133, A_51_P267239, A_65_P06147, A_55_P2029558, A_52_P424778, A_51_P255304	518	155	13588	2.20007	1	0.411444	23.7385
GOTERM_BP_FAT	GO:0001817~regulation of cytokine production	12	1.52091	0.017078	A_51_P246653, A_55_P1993503, A_55_P2178553, A_55_P2007088, A_51_P186476, A_51_P405476, A_55_P2165869, A_55_P2066116, A_52_P408757, A_51_P501248, A_51_P212782, A_55_P2359797	518	139	13588	2.2646	1	0.441345	26.0642
GOTERM_BP_FAT	GO:0002886~regulation of myeloid leukocyte mediated immunity	4	0.506971	0.0177084	A_55_P1993503, A_55_P1999561, A_51_P405476, A_52_P408757	518	15	13588	6.99511	1	0.448659	26.891
GOTERM_BP_FAT	GO:0051173~positive regulation of nitrogen compound metabolic process	31	3.92902	0.0179139	A_55_P2048434, A_51_P201581, A_52_P534749, A_51_P396708, A_55_P1988133, A_51_P186476, A_55_P2408588, A_55_P2121608, A_55_P2165869, A_55_P2066116, A_51_P144264, A_52_P494622, A_51_P198675, A_55_P2057946, A_55_P2183587, A_52_P334670, A_55_P2078765, A_51_P448946, A_52_P604629, A_55_P2160815, A_55_P1979893, A_52_P31510, A_51_P360396, A_51_P246471, A_55_P1993503, A_51_P436878, A_55_P2041095, A_55_P202…	518	526	13588	1.54597	1	0.44789	27.1587
GOTERM_BP_FAT	GO:0045926~negative regulation of growth	8	1.01394	0.0180641	A_55_P1988133, A_51_P436878, A_55_P2029558, A_51_P448946, A_51_P331462, A_51_P107362, A_51_P424854, A_55_P2359797	518	71	13588	2.95568	1	0.446132	27.3538
GOTERM_BP_FAT	GO:0060326~cell chemotaxis	5	0.633714	0.0181458	A_55_P2054362, A_51_P405476, A_52_P408757, A_51_P212782, A_55_P1998471	518	27	13588	4.85771	1	0.443175	27.4596
GOTERM_BP_FAT	GO:0032680~regulation of tumor necrosis factor production	5	0.633714	0.0181458	A_51_P246653, A_51_P405476, A_55_P2066116, A_52_P408757, A_55_P2359797	518	27	13588	4.85771	1	0.443175	27.4596
GOTERM_BP_FAT	GO:0030595~leukocyte chemotaxis	5	0.633714	0.0181458	A_55_P2054362, A_51_P405476, A_52_P408757, A_51_P212782, A_55_P1998471	518	27	13588	4.85771	1	0.443175	27.4596
GOTERM_BP_FAT	GO:0040008~regulation of growth	18	2.28137	0.0183666	A_52_P478236, A_51_P448946, A_51_P157042, A_51_P331462, A_51_P520306, A_51_P107362, A_51_P456721, A_55_P2359797, A_55_P1988133, A_55_P2103452, A_51_P436878, A_51_P296249, A_51_P474459, A_55_P2029558, A_51_P212308, A_55_P2096867, A_55_P2178203, A_51_P424854	518	256	13588	1.84441	1	0.442778	27.745
GOTERM_BP_FAT	GO:0035272~exocrine system development	6	0.760456	0.0189502	A_52_P106259, A_55_P2121608, A_55_P2143025, A_52_P31510, A_55_P1994032, A_51_P332141	518	41	13588	3.83878	1	0.448774	28.4944
GOTERM_BP_FAT	GO:0006937~regulation of muscle contraction	6	0.760456	0.0189502	A_55_P1993503, A_52_P154101, A_55_P2029558, A_55_P2030373, A_51_P403636, A_55_P2071466	518	41	13588	3.83878	1	0.448774	28.4944
GOTERM_BP_FAT	GO:0065003~macromolecular complex assembly	22	2.78834	0.0189797	A_55_P2109128, A_51_P416419, A_52_P286360, A_51_P185175, A_52_P217875, A_55_P2039359, A_55_P2089942, A_55_P2163493, A_55_P2167530, A_55_P2431862, A_55_P2047812, A_55_P2359797, A_55_P2007802, A_55_P2151006, A_51_P213928, A_51_P362176, A_55_P2177154, A_51_P285206	518	338	13588	1.70739	1	0.445006	28.5321
GOTERM_BP_FAT	GO:0019221~cytokine-mediated signaling pathway	7	0.887199	0.0191439	A_55_P2159259, A_51_P245989, A_55_P2054362, A_55_P2034663, A_51_P271503, A_51_P212782, A_52_P114722	518	56	13588	3.27896	1	0.443633	28.7415
GOTERM_BP_FAT	GO:0051338~regulation of transferase activity	15	1.90114	0.0200067	A_55_P1989296, A_51_P337355, A_51_P296608, A_51_P315904, A_51_P501248, A_51_P212782, A_51_P363947, A_52_P114722, A_55_P1988133, A_55_P2182452, A_51_P186476, A_55_P2058671, A_55_P2131173, A_55_P2120254, A_51_P255304	518	199	13588	1.97726	1	0.454069	29.8324
GOTERM_BP_FAT	GO:0045321~leukocyte activation	16	2.02788	0.0203345	A_55_P2078765, A_55_P2054362, A_51_P324228, A_51_P315904, A_52_P408757, A_51_P460734, A_51_P466378, A_52_P616392, A_51_P186476, A_51_P285206, A_55_P2121608, A_51_P405476, A_51_P171772, A_55_P2066116, A_55_P2002757, A_66_P112305	518	219	13588	1.91647	1	0.455338	30.2427
GOTERM_BP_FAT	GO:0051969~regulation of transmission of nerve impulse	10	1.26743	0.0207153	A_51_P256384, A_55_P2187076, A_51_P272553, A_52_P424778, A_55_P2074631, A_55_P2044953, A_55_P1970090, A_55_P2045896, A_55_P2149209, A_51_P268697	518	107	13588	2.45156	1	0.457434	30.7165
GOTERM_BP_FAT	GO:0001906~cell killing	4	0.506971	0.021191	A_51_P160713, A_52_P408757, A_55_P2071466, A_52_P114722	518	16	13588	6.55792	1	0.460984	31.3042
GOTERM_BP_FAT	GO:0032526~response to retinoic acid	5	0.633714	0.0231413	A_55_P2078765, A_55_P2262136, A_55_P2151868, A_55_P2122020, A_51_P354706	518	29	13588	4.5227	1	0.486968	33.6645
GOTERM_BP_FAT	GO:0030036~actin cytoskeleton organization	13	1.64766	0.0238326	A_51_P121891, A_55_P2116978, A_51_P416419, A_55_P1989296, A_51_P343613, A_66_P104309, A_51_P455946, A_51_P246854, A_52_P609972, A_52_P249733, A_55_P2161858, A_51_P227392, A_55_P1998471	518	165	13588	2.06674	1	0.493085	34.4827
GOTERM_BP_FAT	GO:0043933~macromolecular complex subunit organization	23	2.91508	0.0239709	A_55_P2109128, A_51_P416419, A_52_P286360, A_51_P185175, A_52_P217875, A_55_P2039359, A_55_P2089942, A_55_P2163493, A_55_P2167530, A_55_P2431862, A_55_P2047812, A_55_P2359797, A_55_P2007802, A_55_P2151006, A_51_P213928, A_51_P222467, A_51_P362176, A_55_P2177154, A_51_P285206	518	367	13588	1.64395	1	0.491029	34.6453
GOTERM_BP_FAT	GO:0002444~myeloid leukocyte mediated immunity	4	0.506971	0.0250204	A_55_P2078765, A_52_P408757, A_55_P2071466, A_66_P112305	518	17	13588	6.17216	1	0.501978	35.8664
GOTERM_BP_FAT	GO:0043408~regulation of MAPKKK cascade	9	1.14068	0.0251599	A_55_P1988133, A_65_P06147, A_55_P1989296, A_55_P2029558, A_52_P424778, A_51_P255304, A_51_P212782, A_52_P114722, A_55_P2359797	518	93	13588	2.53855	1	0.499921	36.027
GOTERM_BP_FAT	GO:0007584~response to nutrient	8	1.01394	0.0252956	A_55_P2078765, A_55_P1993859, A_55_P2262136, A_51_P451106, A_55_P2151868, A_55_P2122020, A_55_P1962404, A_51_P354706	518	76	13588	2.76123	1	0.497849	36.1829
GOTERM_BP_FAT	GO:0010648~negative regulation of cell communication	14	1.7744	0.0255934	A_55_P2076772, A_55_P2026738, A_51_P107362, A_51_P460734, A_51_P212782, A_52_P114722, A_55_P2359797, A_52_P528600, A_51_P474459, A_55_P2029558, A_52_P424778, A_55_P2058671, A_51_P255304, A_51_P424854	518	186	13588	1.97443	1	0.498042	36.5238
GOTERM_BP_FAT	GO:0033189~response to vitamin A	5	0.633714	0.0259219	A_55_P2078765, A_55_P2262136, A_55_P2151868, A_55_P2122020, A_51_P354706	518	30	13588	4.37194	1	0.498648	36.898
GOTERM_BP_FAT	GO:0002446~neutrophil mediated immunity	3	0.380228	0.0267215	A_55_P2078765, A_55_P2071466, A_66_P112305	518	7	13588	11.2421	1	0.505501	37.7999
GOTERM_BP_FAT	GO:0031649~heat generation	3	0.380228	0.0267215	A_55_P2029558, A_51_P212782, A_51_P520718	518	7	13588	11.2421	1	0.505501	37.7999
GOTERM_BP_FAT	GO:0045893~positive regulation of transcription, DNA-dependent	25	3.16857	0.0281292	A_52_P534749, A_51_P396708, A_55_P1988133, A_51_P186476, A_55_P2408588, A_55_P2165869, A_55_P2121608, A_55_P2066116, A_52_P494622, A_51_P198675, A_55_P2183587, A_52_P334670, A_55_P2078765, A_51_P448946, A_52_P604629, A_55_P2160815, A_55_P1979893, A_52_P31510, A_51_P360396, A_51_P246471, A_55_P2041095, A_55_P2029558, A_51_P171772, A_52_P653902, A_55_P2122020	518	416	13588	1.57642	1	0.519909	39.3583
GOTERM_BP_FAT	GO:0010647~positive regulation of cell communication	14	1.7744	0.0286754	A_55_P2017636, A_51_P227718, A_55_P2039359, A_55_P2044953, A_51_P212782, A_51_P466378, A_55_P2359797, A_51_P267239, A_65_P06147, A_52_P528600, A_55_P2029558, A_52_P424778, A_55_P2121608, A_51_P268697	518	189	13588	1.94309	1	0.522977	39.953
GOTERM_BP_FAT	GO:0032755~positive regulation of interleukin-6 production	4	0.506971	0.0291961	A_55_P1993503, A_51_P405476, A_51_P212782, A_55_P2359797	518	18	13588	5.82926	1	0.525651	40.5148
GOTERM_BP_FAT	GO:0043068~positive regulation of programmed cell death	17	2.15463	0.0296125	A_51_P337355, A_55_P1974019, A_55_P2044953, A_55_P2006525, A_52_P408757, A_51_P460734, A_51_P363947, A_51_P519251, A_52_P114722, A_65_P06147, A_55_P2029558, A_52_P507214, A_55_P2165869, A_51_P117794, A_51_P440327, A_55_P2066116, A_51_P451106	518	250	13588	1.78375	1	0.526994	40.9605
GOTERM_BP_FAT	GO:0001819~positive regulation of cytokine production	7	0.887199	0.0300123	A_51_P246653, A_55_P1993503, A_51_P186476, A_51_P405476, A_55_P2066116, A_51_P212782, A_55_P2359797	518	62	13588	2.96164	1	0.528108	41.3855
GOTERM_BP_FAT	GO:0009628~response to abiotic stimulus	17	2.15463	0.0306774	A_55_P1965886, A_55_P2117525, A_52_P154101, A_55_P2074908, A_55_P2086659, A_55_P2044953, A_55_P1955412, A_51_P363947, A_51_P256384, A_51_P346445, A_55_P2029558, A_55_P2030373, A_51_P451106, A_55_P2039289, A_51_P305547, A_55_P1989061, A_51_P268697	518	251	13588	1.77665	1	0.53233	42.0861
GOTERM_BP_FAT	GO:0051254~positive regulation of RNA metabolic process	25	3.16857	0.0313531	A_52_P534749, A_51_P396708, A_55_P1988133, A_51_P186476, A_55_P2408588, A_55_P2165869, A_55_P2121608, A_55_P2066116, A_52_P494622, A_51_P198675, A_55_P2183587, A_52_P334670, A_55_P2078765, A_51_P448946, A_52_P604629, A_55_P2160815, A_55_P1979893, A_52_P31510, A_51_P360396, A_51_P246471, A_55_P2041095, A_55_P2029558, A_51_P171772, A_52_P653902, A_55_P2122020	518	419	13588	1.56513	1	0.536558	42.7897
GOTERM_BP_FAT	GO:0010942~positive regulation of cell death	17	2.15463	0.0315535	A_51_P337355, A_55_P1974019, A_55_P2044953, A_55_P2006525, A_52_P408757, A_51_P460734, A_51_P363947, A_51_P519251, A_52_P114722, A_65_P06147, A_55_P2029558, A_52_P507214, A_55_P2165869, A_51_P117794, A_51_P440327, A_55_P2066116, A_51_P451106	518	252	13588	1.7696	1	0.535247	42.9968
GOTERM_BP_FAT	GO:0009967~positive regulation of signal transduction	13	1.64766	0.0315559	A_55_P2017636, A_51_P227718, A_55_P2039359, A_55_P2044953, A_51_P212782, A_51_P466378, A_55_P2359797, A_51_P267239, A_65_P06147, A_52_P528600, A_55_P2029558, A_52_P424778, A_55_P2121608	518	172	13588	1.98263	1	0.5317	42.9993
GOTERM_BP_FAT	GO:0010557~positive regulation of macromolecule biosynthetic process	30	3.80228	0.0319127	A_52_P534749, A_52_P408757, A_51_P212782, A_51_P396708, A_55_P1988133, A_51_P186476, A_55_P2408588, A_55_P2121608, A_55_P2165869, A_55_P2066116, A_51_P144264, A_52_P494622, A_51_P198675, A_55_P2183587, A_52_P334670, A_55_P2078765, A_55_P2178553, A_51_P448946, A_52_P604629, A_55_P2160815, A_55_P1979893, A_52_P31510, A_51_P360396, A_51_P246471, A_51_P436878, A_55_P2041095, A_55_P2029558, A_51_P1717…	518	530	13588	1.48481	1	0.532225	43.3664
GOTERM_BP_FAT	GO:0032675~regulation of interleukin-6 production	5	0.633714	0.0320614	A_55_P1993503, A_51_P405476, A_55_P2165869, A_51_P212782, A_55_P2359797	518	32	13588	4.0987	1	0.530403	43.5186
GOTERM_BP_FAT	GO:0033273~response to vitamin	5	0.633714	0.0320614	A_55_P2078765, A_55_P2262136, A_55_P2151868, A_55_P2122020, A_51_P354706	518	32	13588	4.0987	1	0.530403	43.5186
GOTERM_BP_FAT	GO:0034097~response to cytokine stimulus	5	0.633714	0.0320614	A_51_P186476, A_55_P2165414, A_55_P2104975, A_55_P2142222	518	32	13588	4.0987	1	0.530403	43.5186
GOTERM_BP_FAT	GO:0045935~positive regulation of nucleobase, nucleoside, nucleotide and nucleic acid metabolic process	29	3.67554	0.0330178	A_51_P201581, A_52_P534749, A_51_P396708, A_55_P1988133, A_51_P186476, A_55_P2408588, A_55_P2121608, A_55_P2165869, A_55_P2066116, A_51_P144264, A_52_P494622, A_51_P198675, A_55_P2183587, A_52_P334670, A_55_P2078765, A_51_P448946, A_52_P604629, A_55_P2160815, A_55_P1979893, A_52_P31510, A_51_P360396, A_51_P246471, A_51_P436878, A_55_P2041095, A_55_P1993503, A_55_P2029558, A_51_P171772, A_52_P6539…	518	510	13588	1.4916	1	0.537566	44.4891
GOTERM_BP_FAT	GO:0030239~myofibril assembly	4	0.506971	0.0337157	A_52_P249733, A_55_P2116978, A_66_P104309, A_51_P246854	518	19	13588	5.52245	1	0.541714	45.1872
GOTERM_BP_FAT	GO:0046632~alpha-beta T cell differentiation	4	0.506971	0.0337157	A_51_P315904, A_51_P324228, A_55_P2066116, A_51_P171772	518	19	13588	5.52245	1	0.541714	45.1872
GOTERM_BP_FAT	GO:0043300~regulation of leukocyte degranulation	3	0.380228	0.0347427	A_55_P1993503, A_55_P1999561, A_51_P405476	518	8	13588	9.83687	1	0.549228	46.1996
GOTERM_BP_FAT	GO:0060670~branching involved in embryonic placenta morphogenesis	3	0.380228	0.0347427	A_51_P265571, A_51_P474459, A_55_P2055324	518	8	13588	9.83687	1	0.549228	46.1996
GOTERM_BP_FAT	GO:0031017~exocrine pancreas development	3	0.380228	0.0347427	A_55_P2121608, A_52_P31510, A_55_P1994032	518	8	13588	9.83687	1	0.549228	46.1996
GOTERM_BP_FAT	GO:0046942~carboxylic acid transport	9	1.14068	0.0348239	A_52_P339996, A_55_P2073557, A_51_P186476, A_52_P6828, A_55_P2077153, A_51_P484289, A_66_P125777, A_55_P1955412, A_51_P268697	518	99	13588	2.3847	1	0.546678	46.2789
GOTERM_BP_FAT	GO:0043123~positive regulation of I-kappaB kinase/NF-kappaB cascade	5	0.633714	0.0354234	A_51_P267239, A_55_P2044953, A_55_P2039359, A_51_P212782, A_55_P2359797	518	33	13588	3.97449	1	0.549545	46.8608
GOTERM_BP_FAT	GO:0015849~organic acid transport	9	1.14068	0.0366484	A_52_P339996, A_55_P2073557, A_51_P186476, A_52_P6828, A_55_P2077153, A_51_P484289, A_66_P125777, A_55_P1955412, A_51_P268697	518	100	13588	2.36085	1	0.558666	48.0316
GOTERM_BP_FAT	GO:0030029~actin filament-based process	13	1.64766	0.0367015	A_51_P121891, A_55_P2116978, A_51_P416419, A_55_P1989296, A_51_P343613, A_66_P104309, A_51_P455946, A_51_P246854, A_52_P609972, A_52_P249733, A_55_P2161858, A_51_P227392, A_55_P1998471	518	176	13588	1.93757	1	0.555873	48.0817
GOTERM_BP_FAT	GO:0048585~negative regulation of response to stimulus	7	0.887199	0.0367092	A_51_P474459, A_55_P2029558, A_51_P460734, A_51_P424854, A_51_P212782, A_52_P574668, A_52_P114722	518	65	13588	2.82495	1	0.552661	48.089
GOTERM_BP_FAT	GO:0042127~regulation of cell proliferation	30	3.80228	0.0372274	A_55_P2262136, A_51_P501248, A_51_P519251, A_52_P330214, A_55_P2178203, A_55_P1961127, A_51_P198675, A_51_P121891, A_55_P2032079, A_55_P2183587, A_52_P106259, A_55_P2044953, A_52_P31510, A_51_P520306, A_52_P482251, A_51_P506201, A_52_P114722, A_51_P363947, A_51_P466378, A_51_P354706, A_55_P2007802, A_65_P06147, A_51_P265571, A_52_P528600, A_55_P2159259, A_55_P2029558, A_51_P212308, A_55_P2131173,…	518	538	13588	1.46273	1	0.554546	48.5764
GOTERM_BP_FAT	GO:0048732~gland development	14	1.7744	0.0382068	A_55_P2183587, A_51_P331752, A_51_P185175, A_52_P106259, A_55_P2039359, A_51_P107362, A_55_P1994032, A_51_P332141, A_51_P312121, A_51_P256384, A_52_P528600, A_55_P2165869, A_55_P2143025, A_51_P451106	518	197	13588	1.86418	1	0.560862	49.4857
GOTERM_BP_FAT	GO:0006323~DNA packaging	9	1.14068	0.0385362	A_55_P2007802, A_55_P2109128, A_51_P213928, A_52_P217875, A_55_P2177154	518	101	13588	2.33747	1	0.560814	49.7882
GOTERM_BP_FAT	GO:0050885~neuromuscular process controlling balance	5	0.633714	0.0389817	A_51_P256384, A_51_P296249, A_55_P1970090, A_51_P455946, A_51_P268697	518	34	13588	3.8576	1	0.561867	50.1945
GOTERM_BP_FAT	GO:0045941~positive regulation of transcription	27	3.42205	0.0399889	A_52_P534749, A_51_P396708, A_55_P1988133, A_51_P186476, A_55_P2408588, A_55_P2121608, A_55_P2165869, A_55_P2066116, A_51_P144264, A_52_P494622, A_51_P198675, A_55_P2183587, A_52_P334670, A_55_P2078765, A_51_P448946, A_52_P604629, A_55_P2160815, A_55_P1979893, A_52_P31510, A_51_P360396, A_51_P246471, A_51_P436878, A_55_P2041095, A_55_P2029558, A_51_P171772, A_52_P653902, A_55_P2122020	518	475	13588	1.49106	1	0.56813	51.1017
GOTERM_BP_FAT	GO:0006873~cellular ion homeostasis	17	2.15463	0.041379	A_55_P1966644, A_52_P154101, A_51_P300572, A_51_P403636, A_51_P212782, A_51_P506201, A_51_P256384, A_51_P186476, A_52_P424778, A_55_P1970090, A_55_P2030373, A_51_P157462, A_51_P440327, A_51_P255304, A_51_P520718, A_51_P435339, A_55_P2039416	518	261	13588	1.70858	1	0.577662	52.3282
GOTERM_BP_FAT	GO:0048568~embryonic organ development	16	2.02788	0.0416069	A_52_P135469, A_55_P2183587, A_52_P106259, A_55_P2160815, A_55_P2055324, A_55_P2100375, A_52_P482251, A_51_P256384, A_52_P249733, A_55_P2041095, A_51_P265571, A_52_P528600, A_51_P474459, A_55_P2165869, A_55_P1969977, A_51_P198675	518	241	13588	1.74152	1	0.576579	52.5264
GOTERM_BP_FAT	GO:0051130~positive regulation of cellular component organization	10	1.26743	0.0431167	A_51_P246653, A_51_P416419, A_55_P1955305, A_51_P186476, A_55_P2044953, A_51_P405476, A_52_P79782, A_52_P408757, A_51_P424854, A_55_P2359797	518	122	13588	2.15014	1	0.586756	53.8206
GOTERM_BP_FAT	GO:0003085~negative regulation of systemic arterial blood pressure	3	0.380228	0.0435623	A_52_P154101, A_55_P2029558, A_52_P424778	518	9	13588	8.74389	1	0.587514	54.1961
GOTERM_BP_FAT	GO:0010553~negative regulation of specific transcription from RNA polymerase II promoter	4	0.506971	0.0437712	A_51_P282760, A_51_P258493, A_52_P528600, A_55_P1970033	518	21	13588	4.99651	1	0.586244	54.3712
GOTERM_BP_FAT	GO:0001568~blood vessel development	16	2.02788	0.0462211	A_51_P406583, A_55_P2006722, A_52_P39083, A_51_P515605, A_51_P157042, A_51_P235801, A_51_P403636, A_55_P2055324, A_55_P2098697, A_51_P501248, A_51_P212782, A_52_P525317, A_51_P474459, A_55_P2110713, A_55_P2131173, A_55_P2143025	518	244	13588	1.72011	1	0.603607	56.3777
GOTERM_BP_FAT	GO:0001890~placenta development	8	1.01394	0.0476196	A_55_P2048434, A_51_P265571, A_51_P474459, A_52_P106259, A_55_P2165869, A_55_P2160815, A_55_P2055324, A_51_P435339	518	87	13588	2.41211	1	0.611794	57.4855
GOTERM_BP_FAT	GO:0009719~response to endogenous stimulus	13	1.64766	0.0487198	A_51_P463765, A_55_P2049717, A_52_P424778, A_55_P2165414, A_55_P2104975, A_55_P2142222, A_52_P494622, A_55_P1955412, A_51_P424854, A_51_P268697, A_55_P2039416, A_55_P1962404	518	184	13588	1.85332	1	0.617399	58.3383
GOTERM_BP_FAT	GO:0016525~negative regulation of angiogenesis	4	0.506971	0.0492959	A_55_P2017636, A_52_P489295, A_52_P528600, A_55_P2054362	518	22	13588	4.76939	1	0.618854	58.7785

## Sheet: Females_CC_GO_DAVID
Category	Term	Count	%	PValue	Genes	List Total	Pop Hits	Pop Total	Fold Enrichment	Bonferroni	Benjamini	FDR
GOTERM_CC_FAT	GO:0044421~extracellular region part	54	7.28745	7.65495e-06	A_52_P663704, A_51_P363187, A_51_P212782, A_52_P162486, A_55_P2162935, A_51_P477682, A_51_P391159, A_51_P359046, A_52_P253179, A_55_P1957424, A_55_P2025760, A_51_P124254, A_55_P2046807, A_55_P2139942, A_51_P509573, A_65_P12392, A_55_P1954086, A_52_P15461, A_51_P296535, A_55_P2100884, A_55_P2024763, A_55_P2192662, A_55_P2083609, A_66_P105046, A_51_P508770, A_52_P98778, A_55_P1953169, A_51_P422751,…	460	774	12504	1.89646	0.00248478	0.00248478	0.0103536
GOTERM_CC_FAT	GO:0005576~extracellular region	93	12.5506	3.92131e-05	A_51_P352385, A_52_P663704, A_55_P2000027, A_51_P146560, A_51_P363187, A_51_P507801, A_51_P459108, A_51_P212782, A_51_P479408, A_55_P2156186, A_52_P162486, A_51_P477682, A_55_P2162935, A_51_P391159, A_51_P359046, A_52_P325527, A_66_P139546, A_52_P253179, A_55_P1957424, A_55_P2025760, A_51_P124254, A_55_P2046807, A_55_P2123683, A_55_P2038422, A_55_P2139942, A_55_P2171764, A_52_P425839, A_51_P50957…	460	1680	12504	1.50475	0.0126636	0.00635199	0.0530267
GOTERM_CC_FAT	GO:0044420~extracellular matrix part	13	1.75439	0.000130773	A_51_P124254, A_55_P2046807, A_65_P12392, A_55_P2181597, A_51_P296535, A_55_P2162935, A_51_P477682, A_55_P2024763, A_51_P391159, A_55_P2032853, A_55_P2169586, A_55_P2064292, A_51_P268697	460	92	12504	3.84102	0.0416134	0.0140681	0.176739
GOTERM_CC_FAT	GO:0005886~plasma membrane	141	19.0283	0.000162428	A_52_P78373, A_52_P667913, A_51_P349341, A_51_P398406, A_55_P1974804, A_55_P1962209, A_55_P1970910, A_51_P137029, A_52_P162486, A_52_P106709, A_52_P501816, A_55_P1955305, A_55_P2030771, A_55_P2095508, A_52_P222073, A_52_P114889, A_55_P2106901, A_55_P2003211, A_55_P2043157, A_55_P1953788, A_55_P2147666, A_51_P201873, A_55_P1981804, A_55_P1962011, A_51_P306710, A_55_P2192662, A_51_P286496, A_55_P19…	460	2906	12504	1.31891	0.051424	0.0131116	0.219477
GOTERM_CC_FAT	GO:0031012~extracellular matrix	26	3.50877	0.000182421	A_52_P663704, A_51_P508770, A_55_P1971599, A_52_P162486, A_51_P477682, A_55_P2162935, A_55_P2016069, A_51_P391159, A_55_P2169586, A_51_P124254, A_55_P2046807, A_51_P295085, A_55_P2024803, A_65_P12392, A_55_P2181597, A_51_P451458, A_55_P1954086, A_51_P296535, A_51_P255699, A_55_P2024763, A_51_P116651, A_51_P227222, A_51_P231320, A_55_P2032853, A_55_P2064292, A_51_P268697	460	309	12504	2.28721	0.0575686	0.0117884	0.246461
GOTERM_CC_FAT	GO:0005578~proteinaceous extracellular matrix	25	3.37382	0.000249005	A_52_P663704, A_51_P508770, A_55_P1971599, A_52_P162486, A_55_P2162935, A_55_P2016069, A_51_P391159, A_55_P2169586, A_51_P124254, A_55_P2046807, A_51_P295085, A_55_P2024803, A_65_P12392, A_55_P2181597, A_51_P451458, A_55_P1954086, A_51_P296535, A_51_P255699, A_55_P2024763, A_51_P116651, A_51_P227222, A_51_P231320, A_55_P2032853, A_55_P2064292, A_51_P268697	460	297	12504	2.2881	0.077748	0.0133989	0.336281
GOTERM_CC_FAT	GO:0044459~plasma membrane part	84	11.336	0.00112455	A_52_P78373, A_52_P667913, A_55_P1972381, A_51_P349341, A_51_P398406, A_55_P1974804, A_55_P1970910, A_52_P325237, A_55_P2150831, A_51_P318830, A_55_P1953003, A_55_P2155504, A_52_P501816, A_55_P2030771, A_55_P2154914, A_55_P2095508, A_52_P188042, A_52_P173555, A_55_P2016049, A_52_P284821, A_55_P2003211, A_55_P2043157, A_55_P2025760, A_52_P461343, A_55_P2021810, A_55_P1969477, A_55_P2147666, A_51_P…	460	1633	12504	1.39825	0.306277	0.0508994	1.5104
GOTERM_CC_FAT	GO:0005604~basement membrane	10	1.34953	0.00134941	A_51_P124254, A_55_P2046807, A_51_P296535, A_55_P2162935, A_55_P2024763, A_51_P391159, A_65_P12392, A_55_P2032853, A_55_P2169586, A_55_P2064292	460	73	12504	3.72365	0.355226	0.0533794	1.80987
GOTERM_CC_FAT	GO:0005911~cell-cell junction	16	2.15924	0.00177446	A_55_P2015670, A_55_P2072980, A_52_P667913, A_51_P277745, A_55_P1972381, A_55_P1969477, A_55_P2064995, A_52_P128068, A_51_P486155, A_51_P467110, A_51_P306710, A_55_P2095508, A_52_P147487, A_55_P2137979, A_55_P1974128, A_55_P2003211	460	173	12504	2.514	0.438538	0.0621211	2.37364
GOTERM_CC_FAT	GO:0009986~cell surface	23	3.10391	0.0019635	A_55_P2015670, A_55_P1988108, A_51_P508770, A_51_P131408, A_55_P2125491, A_51_P161830, A_55_P1978506, A_52_P162486, A_51_P375146, A_55_P2067652, A_51_P279062, A_55_P2003211, A_55_P1957424, A_55_P2025760, A_55_P1979491, A_55_P1978465, A_51_P114826, A_55_P1978502, A_55_P1971729, A_65_P12392, A_55_P2135064, A_55_P2092869, A_55_P2083929, A_51_P286496, A_51_P268697	460	305	12504	2.04984	0.472056	0.0618791	2.62342
GOTERM_CC_FAT	GO:0031226~intrinsic to plasma membrane	32	4.31849	0.0123277	A_55_P2015670, A_52_P667913, A_51_P349341, A_51_P398406, A_55_P1974804, A_55_P2051229, A_55_P2066996, A_55_P2150831, A_55_P2051414, A_55_P2020806, A_52_P457567, A_52_P501816, A_55_P2067652, A_55_P2154914, A_55_P1972605, A_55_P1979242, A_51_P218975, A_55_P2016049, A_55_P2025760, A_51_P336599, A_55_P2119772, A_55_P2236291, A_51_P277745, A_55_P2104363, A_55_P1981804, A_55_P1962011, A_55_P2192662, A_…	460	552	12504	1.5758	0.982251	0.306838	15.4461
GOTERM_CC_FAT	GO:0005887~integral to plasma membrane	31	4.18354	0.0126369	A_55_P2015670, A_52_P667913, A_51_P349341, A_51_P398406, A_55_P1974804, A_55_P2051229, A_55_P2066996, A_55_P2150831, A_55_P2051414, A_55_P2020806, A_52_P457567, A_52_P501816, A_55_P2067652, A_55_P2154914, A_55_P1972605, A_55_P1979242, A_51_P218975, A_55_P2016049, A_51_P336599, A_55_P2119772, A_55_P2236291, A_51_P277745, A_55_P2104363, A_55_P1981804, A_55_P1962011, A_55_P2192662, A_55_P2060243, A_…	460	531	12504	1.58693	0.983968	0.291376	15.8035
GOTERM_CC_FAT	GO:0005615~extracellular space	30	4.04858	0.0134288	A_55_P2083609, A_66_P105046, A_51_P363187, A_52_P98778, A_51_P212782, A_55_P1953169, A_51_P422751, A_51_P302358, A_51_P391159, A_51_P245156, A_51_P359046, A_66_P102722, A_66_P134488, A_52_P253179, A_51_P378789, A_55_P2076545, A_55_P1957424, A_55_P2025760, A_51_P115005, A_55_P2139942, A_51_P140710, A_51_P509573, A_52_P15461, A_51_P142421, A_55_P2026270, A_55_P2100884, A_55_P2192662, A_55_P2106074,…	460	511	12504	1.59585	0.987648	0.2868	16.7122
GOTERM_CC_FAT	GO:0030054~cell junction	28	3.77868	0.0142693	A_55_P2015670, A_55_P1965694, A_52_P78373, A_52_P667913, A_55_P1972381, A_51_P318830, A_52_P128068, A_51_P467110, A_55_P2095508, A_55_P2096867, A_55_P2003211, A_55_P2043157, A_55_P2072980, A_51_P277745, A_55_P2074353, A_55_P2021810, A_52_P343298, A_55_P1969477, A_52_P68221, A_55_P2064995, A_55_P2212027, A_51_P486155, A_51_P478098, A_51_P306710, A_52_P147487, A_55_P2137979, A_55_P1974128, A_55_P21…	460	470	12504	1.61939	0.990636	0.283687	17.6669
GOTERM_CC_FAT	GO:0044463~cell projection part	13	1.75439	0.0228589	A_55_P2021810, A_55_P2139942, A_51_P346871, A_55_P2012201, A_52_P68221, A_55_P2048937, A_55_P2181597, A_55_P2083929, A_51_P477682, A_52_P501816, A_51_P109258, A_55_P2277970, A_55_P1957700	460	170	12504	2.07867	0.999455	0.39409	26.8588
GOTERM_CC_FAT	GO:0046581~intercellular canaliculus	3	0.404858	0.0249802	A_51_P277745, A_51_P467110, A_55_P1969477	460	7	12504	11.6497	0.999731	0.401815	28.9776
GOTERM_CC_FAT	GO:0030424~axon	9	1.21457	0.0430177	A_55_P2083929, A_51_P477682, A_55_P2067652, A_55_P2139942, A_51_P469285, A_55_P2012201, A_52_P246165, A_55_P2096867, A_55_P2249849	460	107	12504	2.28639	0.999999	0.568553	44.8297
GOTERM_CC_FAT	GO:0035253~ciliary rootlet	3	0.404858	0.0497795	A_55_P2012201, A_55_P2048937, A_55_P2181597	460	10	12504	8.15478	1	0.602253	49.8753

## Sheet: Males_CC_GO_DAVID
Category	Term	Count	%	PValue	Genes	List Total	Pop Hits	Pop Total	Fold Enrichment	Bonferroni	Benjamini	FDR
GOTERM_CC_FAT	GO:0005576~extracellular region	103	13.0545	1.37e-06	A_55_P2049717, A_55_P1993859, A_55_P2399688, A_52_P527800, A_55_P2055324, A_55_P2100375, A_51_P122246, A_55_P2143025, A_55_P2068731, A_51_P414396, A_55_P2006722, A_52_P549166, A_51_P515605, A_55_P1989296, A_51_P157042, A_51_P334979, A_52_P425839, A_51_P311038, A_55_P2182452, A_52_P681310, A_55_P2061268, A_51_P185660, A_51_P486239, A_51_P424854, A_55_P2017636, A_51_P258690, A_51_P235415, A_51_P331…	484	1680	12504	1.58391	0.00048	0.00048	0.00187504
GOTERM_CC_FAT	GO:0044421~extracellular region part	53	6.71736	6.2e-05	A_51_P416419, A_55_P1993859, A_52_P527800, A_55_P2100375, A_51_P212782, A_52_P507214, A_55_P2143025, A_55_P2068731, A_55_P2044143, A_51_P463765, A_51_P414396, A_51_P515605, A_55_P1989296, A_51_P157042, A_51_P295967, A_51_P334979, A_51_P311038, A_55_P2182452, A_55_P2061268, A_51_P185660, A_51_P486239, A_51_P424854, A_55_P2017636, A_51_P208240, A_55_P1954799, A_51_P331752, A_52_P381484, A_55_P19999…	484	774	12504	1.76904	0.02147	0.0107933	0.0847751
GOTERM_CC_FAT	GO:0031012~extracellular matrix	27	3.42205	0.000165	A_55_P1993859, A_55_P1999962, A_52_P381484, A_55_P1955778, A_55_P2006525, A_52_P79782, A_52_P527800, A_55_P2100375, A_52_P609972, A_52_P49321, A_52_P507214, A_55_P2110713, A_51_P463765, A_51_P414396, A_52_P477573, A_51_P515605, A_51_P241995, A_55_P1989296, A_51_P157042, A_51_P311038, A_51_P160713, A_52_P489295, A_55_P2096226, A_51_P486239, A_51_P424854, A_51_P231320, A_51_P268697	484	309	12504	2.2574	0.0561377	0.0190741	0.22551
GOTERM_CC_FAT	GO:0005578~proteinaceous extracellular matrix	26	3.29531	0.000218	A_55_P1993859, A_55_P1999962, A_52_P381484, A_55_P1955778, A_55_P2006525, A_52_P79782, A_52_P527800, A_55_P2100375, A_52_P609972, A_52_P49321, A_52_P507214, A_55_P2110713, A_51_P463765, A_51_P414396, A_52_P477573, A_51_P515605, A_51_P241995, A_55_P1989296, A_51_P157042, A_51_P311038, A_51_P160713, A_52_P489295, A_55_P2096226, A_51_P486239, A_51_P231320, A_51_P268697	484	297	12504	2.26162	0.0735322	0.0189129	0.298006
GOTERM_CC_FAT	GO:0005615~extracellular space	35	4.43599	0.00144583	A_51_P208240, A_55_P2017636, A_51_P416419, A_55_P1954799, A_51_P331752, A_55_P2039359, A_51_P212782, A_55_P1983418, A_52_P49321, A_55_P1990032, A_52_P507214, A_51_P362176, A_55_P2143025, A_55_P2022158, A_55_P2068731, A_55_P2044143, A_51_P414396, A_52_P154101, A_55_P1989296, A_55_P1984556, A_55_P2178553, A_51_P295967, A_51_P334979, A_51_P354706, A_51_P212068, A_55_P2182452, A_51_P160713, A_51_P142…	484	511	12504	1.7695	0.397344	0.0963216	1.95942
GOTERM_CC_FAT	GO:0005624~membrane fraction	34	4.30925	0.00256238	A_51_P416419, A_51_P227718, A_51_P290921, A_52_P592909, A_55_P2074631, A_51_P343613, A_51_P427674, A_55_P2077153, A_55_P2156930, A_51_P501248, A_55_P2071466, A_52_P574668, A_51_P256384, A_55_P1966690, A_55_P2110713, A_51_P255304, A_55_P1968399, A_51_P121891, A_52_P30550, A_52_P9703, A_52_P170486, A_55_P2029574, A_55_P2185821, A_51_P496432, A_51_P506201, A_55_P2002578, A_55_P2029558, A_52_P424778,…	484	510	12504	1.72231	0.59261	0.139003	3.44816
GOTERM_CC_FAT	GO:0044420~extracellular matrix part	11	1.39417	0.00284779	A_51_P463765, A_51_P160713, A_51_P414396, A_51_P515605, A_52_P489295, A_51_P241995, A_55_P1989296, A_55_P1993859, A_55_P2110713, A_55_P2100375, A_51_P268697	484	92	12504	3.08893	0.631438	0.132893	3.82533
GOTERM_CC_FAT	GO:0005626~insoluble fraction	34	4.30925	0.00440931	A_51_P416419, A_51_P227718, A_51_P290921, A_52_P592909, A_55_P2074631, A_51_P343613, A_51_P427674, A_55_P2077153, A_55_P2156930, A_51_P501248, A_55_P2071466, A_52_P574668, A_51_P256384, A_55_P1966690, A_55_P2110713, A_51_P255304, A_55_P1968399, A_51_P121891, A_52_P30550, A_52_P9703, A_52_P170486, A_55_P2029574, A_55_P2185821, A_51_P496432, A_51_P506201, A_55_P2002578, A_55_P2029558, A_52_P424778,…	484	528	12504	1.6636	0.787044	0.175793	5.86484
GOTERM_CC_FAT	GO:0005788~endoplasmic reticulum lumen	9	1.14068	0.00640496	A_55_P2076772, A_55_P2061219, A_51_P369784, A_51_P416419, A_55_P2053491, A_51_P287069, A_51_P280446, A_55_P1998651, A_55_P2097808	484	72	12504	3.22934	0.89449	0.221108	8.41302
GOTERM_CC_FAT	GO:0005792~microsome	15	1.90114	0.00833787	A_51_P416419, A_52_P9703, A_51_P427674, A_55_P2077153, A_55_P2185821, A_55_P2029574, A_51_P496432, A_51_P256384, A_55_P2002578, A_55_P1966690, A_55_P2030373, A_55_P1968399, A_55_P2086128, A_55_P1962404	484	176	12504	2.20182	0.946629	0.254014	10.82
GOTERM_CC_FAT	GO:0030016~myofibril	10	1.26743	0.00842267	A_52_P249733, A_55_P2116978, A_55_P2056236, A_51_P451052, A_51_P338072, A_66_P104309, A_55_P1960192, A_55_P2147280, A_51_P143296, A_51_P246854	484	91	12504	2.83898	0.948203	0.235955	10.9242
GOTERM_CC_FAT	GO:0016459~myosin complex	8	1.01394	0.0088402	A_51_P406583, A_51_P416858, A_51_P338072, A_66_P104309, A_55_P1969977, A_55_P2147280, A_51_P143296, A_66_P112305	484	61	12504	3.38816	0.955302	0.228166	11.4359
GOTERM_CC_FAT	GO:0042383~sarcolemma	7	0.887199	0.00902499	A_55_P2031979, A_55_P2029558, A_55_P2030373, A_55_P1960192, A_55_P2110713, A_51_P255304, A_51_P520306	484	47	12504	3.84772	0.958126	0.216578	11.6614
GOTERM_CC_FAT	GO:0042598~vesicular fraction	15	1.90114	0.011023	A_51_P416419, A_52_P9703, A_51_P427674, A_55_P2077153, A_55_P2185821, A_55_P2029574, A_51_P496432, A_51_P256384, A_55_P2002578, A_55_P1966690, A_55_P2030373, A_55_P1968399, A_55_P2086128, A_55_P1962404	484	182	12504	2.12923	0.979338	0.242024	14.0664
GOTERM_CC_FAT	GO:0043292~contractile fiber	10	1.26743	0.0110386	A_52_P249733, A_55_P2116978, A_55_P2056236, A_51_P451052, A_51_P338072, A_66_P104309, A_55_P1960192, A_55_P2147280, A_51_P143296, A_51_P246854	484	95	12504	2.71944	0.979452	0.228176	14.085
GOTERM_CC_FAT	GO:0030017~sarcomere	9	1.14068	0.0118865	A_52_P249733, A_55_P2116978, A_55_P2056236, A_51_P451052, A_51_P338072, A_55_P1960192, A_55_P2147280, A_51_P143296, A_51_P246854	484	80	12504	2.9064	0.984781	0.230162	15.087
GOTERM_CC_FAT	GO:0000267~cell fraction	35	4.43599	0.0146726	A_55_P1953301, A_51_P416419, A_51_P227718, A_51_P290921, A_52_P592909, A_55_P2074631, A_51_P343613, A_51_P427674, A_55_P2077153, A_55_P2071466, A_55_P2156930, A_51_P501248, A_52_P574668, A_51_P256384, A_55_P1966690, A_55_P2110713, A_51_P255304, A_55_P1968399, A_51_P121891, A_52_P30550, A_52_P9703, A_52_P170486, A_55_P2029574, A_55_P2185821, A_51_P496432, A_51_P506201, A_55_P2002578, A_55_P2029558…	484	596	12504	1.51714	0.994335	0.262376	18.3037
GOTERM_CC_FAT	GO:0044449~contractile fiber part	9	1.14068	0.0178353	A_52_P249733, A_55_P2116978, A_55_P2056236, A_51_P451052, A_51_P338072, A_55_P1960192, A_55_P2147280, A_51_P143296, A_51_P246854	484	86	12504	2.70363	0.998161	0.29526	21.818
GOTERM_CC_FAT	GO:0005583~fibrillar collagen	3	0.380228	0.0274852	A_51_P515605, A_51_P241995, A_55_P1989296	484	7	12504	11.072	0.999942	0.401539	31.6939
GOTERM_CC_FAT	GO:0015629~actin cytoskeleton	15	1.90114	0.0279569	A_51_P406583, A_55_P2116978, A_51_P338072, A_66_P104309, A_51_P455946, A_55_P2147280, A_51_P143296, A_51_P246854, A_51_P416858, A_55_P2161858, A_51_P330133, A_55_P1969977, A_55_P2110713, A_66_P112305, A_51_P227392	484	205	12504	1.89034	0.999951	0.391169	32.1457
GOTERM_CC_FAT	GO:0000786~nucleosome	7	0.887199	0.0319557	A_55_P2109128, A_52_P217875, A_55_P2177154	484	62	12504	2.91682	0.999988	0.418003	35.8654
GOTERM_CC_FAT	GO:0005783~endoplasmic reticulum	44	5.57668	0.0348484	A_52_P166393, A_55_P2061219, A_51_P416419, A_51_P479230, A_52_P592909, A_55_P2073557, A_55_P1976490, A_52_P109270, A_55_P2077153, A_51_P434101, A_55_P2097808, A_51_P122246, A_51_P256384, A_51_P287069, A_55_P1966690, A_55_P2154027, A_55_P1968399, A_55_P2178203, A_55_P2039416, A_55_P2076772, A_51_P408649, A_55_P2053491, A_51_P337355, A_55_P1998651, A_52_P9703, A_55_P2029574, A_55_P2185821, A_51_P49…	484	838	12504	1.35648	0.999996	0.43124	38.4375
GOTERM_CC_FAT	GO:0005581~collagen	4	0.506971	0.0350291	A_51_P515605, A_51_P241995, A_55_P1989296, A_55_P2100375	484	19	12504	5.43889	0.999996	0.418771	38.5949
GOTERM_CC_FAT	GO:0005863~striated muscle thick filament	3	0.380228	0.0357223	A_51_P338072, A_55_P2147280, A_51_P143296	484	8	12504	9.68802	0.999997	0.411679	39.1955

## Sheet: Females_MF_GO_DAVID
Category	Term		Count	%	PValue	Genes	List Total	Pop Hits	Pop Total	Fold Enrichment	Bonferroni	Benjamini	FDR
GO:0016165	lipoxygenase activity	GO:0016165~lipoxygenase activity	3	0.404858	0.0243341	A_55_P2023523, A_52_P467449, A_51_P247249	482	7	13288	11.8151	0.999999	0.613611	30.3764
GO:0016494	C-X-C chemokine receptor activity	GO:0016494~C-X-C chemokine receptor activity	3	0.404858	0.0243341	A_52_P559975, A_52_P222073, A_55_P1962209	482	7	13288	11.8151	0.999999	0.613611	30.3764
GO:0019958	C-X-C chemokine binding	GO:0019958~C-X-C chemokine binding	3	0.404858	0.0243341	A_52_P559975, A_52_P222073, A_55_P1962209	482	7	13288	11.8151	0.999999	0.613611	30.3764
GO:0004568	chitinase activity	GO:0004568~chitinase activity	3	0.404858	0.0485399	A_66_P133397, A_55_P2092391, A_52_P56636	482	10	13288	8.27054	1	0.698927	51.8716
GO:0004522	pancreatic ribonuclease activity	GO:0004522~pancreatic ribonuclease activity	5	0.674764	0.00517761	A_52_P412585, A_51_P391159, A_51_P349888, A_66_P134474, A_52_P98778	482	20	13288	6.89212	0.950492	0.451805	7.34564
GO:0016892	endoribonuclease activity, producing 3'-phosphomonoesters	GO:0016892~endoribonuclease activity, producing 3'-phosphomonoesters	5	0.674764	0.00868678	A_52_P412585, A_51_P391159, A_51_P349888, A_66_P134474, A_52_P98778	482	23	13288	5.99314	0.993601	0.429528	12.0348
GO:0004629	phospholipase C activity	GO:0004629~phospholipase C activity	4	0.539811	0.0296715	A_55_P1980730, A_55_P2154914, A_52_P207132, A_51_P137029	482	19	13288	5.80389	1	0.66378	35.7693
GO:0016894	endonuclease activity, active with either ribo- or deoxyribonucleic acids and producing 3'-phosphomonoesters	GO:0016894~endonuclease activity, active with either ribo- or deoxyribonucleic acids and producing 3'-phosphomonoesters	5	0.674764	0.0134679	A_52_P412585, A_51_P391159, A_51_P349888, A_66_P134474, A_52_P98778	482	26	13288	5.30163	0.999611	0.480163	18.0684
GO:0033293	monocarboxylic acid binding	GO:0033293~monocarboxylic acid binding	5	0.674764	0.0153685	A_51_P279308, A_51_P487818, A_52_P367745, A_55_P1970414, A_55_P2084703	482	27	13288	5.10527	0.999873	0.498325	20.3579
GO:0004950	chemokine receptor activity	GO:0004950~chemokine receptor activity	4	0.539811	0.0435564	A_52_P559975, A_52_P222073, A_52_P99810, A_55_P1962209	482	22	13288	5.01245	1	0.707078	48.0307
GO:0019956	chemokine binding	GO:0019956~chemokine binding	4	0.539811	0.0487868	A_52_P559975, A_52_P222073, A_52_P99810, A_55_P1962209	482	23	13288	4.79452	1	0.68601	52.0548
GO:0016712	oxidoreductase activity, acting on paired donors, with incorporation or reduction of molecular oxygen, reduced flavin or flavoprotein as one donor, and incorporation of one atom of oxygen	GO:0016712~oxidoreductase activity, acting on paired donors, with incorporation or reduction of molecular oxygen, reduced flavin or flavoprotein as one donor, and incorporation of one atom of oxygen	7	0.944669	0.00478823	A_51_P255456, A_51_P386270, A_52_P256914, A_55_P2185821, A_51_P330044, A_52_P468564	482	44	13288	4.38589	0.937902	0.500806	6.8112
GO:0070330	aromatase activity	GO:0070330~aromatase activity	5	0.674764	0.0333441	A_51_P255456, A_51_P386270, A_52_P256914, A_55_P2185821, A_52_P468564	482	34	13288	4.05419	1	0.64422	39.2511
GO:0004521	endoribonuclease activity	GO:0004521~endoribonuclease activity	7	0.944669	0.0108422	A_52_P412585, A_51_P391159, A_51_P516705, A_51_P104392, A_51_P349888, A_66_P134474, A_52_P98778	482	52	13288	3.71114	0.998185	0.436624	14.8043
GO:0004540	ribonuclease activity	GO:0004540~ribonuclease activity	7	0.944669	0.0361097	A_52_P412585, A_51_P391159, A_51_P516705, A_51_P104392, A_51_P349888, A_66_P134474, A_52_P98778	482	68	13288	2.83793	1	0.655174	41.7561
GO:0005539	glycosaminoglycan binding	GO:0005539~glycosaminoglycan binding	11	1.48448	0.00832138	A_55_P1971599, A_52_P162486, A_51_P142421, A_51_P391159, A_52_P147487, A_55_P2012201, A_52_P686785, A_51_P451458, A_55_P1991605, A_55_P2169586, A_55_P1954086	482	114	13288	2.66012	0.992079	0.453805	11.5571
GO:0001871	pattern binding	GO:0001871~pattern binding	12	1.61943	0.00673906	A_55_P1971599, A_52_P162486, A_51_P142421, A_51_P391159, A_52_P147487, A_55_P2012201, A_52_P686785, A_51_P451458, A_52_P56636, A_55_P1991605, A_55_P2169586, A_55_P1954086	482	128	13288	2.58454	0.980062	0.479269	9.46021
GO:0030247	polysaccharide binding	GO:0030247~polysaccharide binding	12	1.61943	0.00673906	A_55_P1971599, A_52_P162486, A_51_P142421, A_51_P391159, A_52_P147487, A_55_P2012201, A_52_P686785, A_51_P451458, A_52_P56636, A_55_P1991605, A_55_P2169586, A_55_P1954086	482	128	13288	2.58454	0.980062	0.479269	9.46021
GO:0005529	sugar binding	GO:0005529~sugar binding	16	2.15924	0.00242437	A_55_P2180415, A_51_P440047, A_55_P1988108, A_51_P145662, A_55_P2043277, A_51_P160439, A_52_P563375, A_52_P624434, A_55_P2156425, A_55_P2039622, A_55_P1971599, A_51_P147274, A_55_P1962011, A_51_P267969, A_55_P2154252, A_66_P138406	482	181	13288	2.43699	0.754735	0.374042	3.5046
GO:0030246	carbohydrate binding	GO:0030246~carbohydrate binding	28	3.77868	3.44272e-05	A_55_P2180415, A_55_P1988108, A_51_P145662, A_51_P160439, A_55_P1988048, A_55_P2012201, A_52_P563375, A_52_P624434, A_55_P2156425, A_55_P2039622, A_52_P162486, A_51_P147274, A_55_P1971599, A_51_P391159, A_66_P138406, A_55_P2169586, A_51_P440047, A_55_P2043277, A_52_P686785, A_52_P56636, A_51_P451458, A_55_P1991605, A_55_P1954086, A_55_P1962011, A_51_P142421, A_51_P267969, A_55_P2154252, A_52_P147…	482	317	13288	2.43507	0.0197363	0.0197363	0.0505865
GO:0004519	endonuclease activity	GO:0004519~endonuclease activity	9	1.21457	0.0331517	A_52_P412585, A_55_P2023667, A_51_P391159, A_55_P1990785, A_51_P516705, A_51_P104392, A_51_P349888, A_66_P134474, A_52_P98778	482	103	13288	2.40889	1	0.661914	39.0732
GO:0008528	peptide receptor activity, G-protein coupled	GO:0008528~peptide receptor activity, G-protein coupled	9	1.21457	0.0460942	A_51_P288138, A_52_P577662, A_52_P559975, A_52_P222073, A_52_P99810, A_51_P312485, A_55_P1962209, A_52_P645862, A_55_P2178510	482	110	13288	2.2556	1	0.695159	50.021
GO:0001653	peptide receptor activity	GO:0001653~peptide receptor activity	9	1.21457	0.0460942	A_51_P288138, A_52_P577662, A_52_P559975, A_52_P222073, A_52_P99810, A_51_P312485, A_55_P1962209, A_52_P645862, A_55_P2178510	482	110	13288	2.2556	1	0.695159	50.021
GO:0042277	peptide binding	GO:0042277~peptide binding	12	1.61943	0.0310063	A_52_P559975, A_55_P1978465, A_55_P1962209, A_55_P1978502, A_52_P645862, A_55_P2178510, A_55_P1978506, A_52_P577662, A_51_P288138, A_55_P2077866, A_55_P2192662, A_52_P222073, A_52_P99810, A_51_P312485	482	160	13288	2.06763	1	0.657936	37.0558
GO:0005509	calcium ion binding	GO:0005509~calcium ion binding	54	7.28745	5.18456e-05	A_52_P667913, A_55_P1974804, A_51_P507801, A_55_P2150831, A_51_P318830, A_51_P137029, A_51_P415607, A_55_P1980730, A_52_P106709, A_52_P325527, A_55_P1998656, A_55_P2003211, A_55_P2013223, A_55_P1976278, A_55_P1957424, A_55_P2043157, A_51_P429472, A_55_P2016376, A_51_P232742, A_55_P2046807, A_51_P114826, A_51_P342871, A_55_P2329923, A_55_P2015670, A_55_P2048767, A_52_P121342, A_66_P107790, A_55_P1…	482	840	13288	1.77226	0.0295733	0.0148976	0.0761716
GO:0005506	iron ion binding	GO:0005506~iron ion binding	20	2.69906	0.044922	A_51_P175667, A_55_P2081303, A_51_P255456, A_55_P2012201, A_52_P256914, A_52_P302345, A_51_P330044, A_55_P2185821, A_51_P448664, A_51_P473259, A_55_P2023523, A_51_P343429, A_52_P467449, A_55_P2055123, A_51_P386270, A_55_P2288117, A_52_P625171, A_51_P247249, A_52_P468564	482	343	13288	1.60749	1	0.701696	49.1107
GO:0043167	ion binding	GO:0043167~ion binding	168	22.6721	0.00770554	A_51_P144249, A_52_P667913, A_55_P1974804, A_52_P194316, A_55_P2010396, A_51_P303061, A_51_P330044, A_51_P173678, A_51_P239654, A_51_P304859, A_55_P2005873, A_51_P137029, A_55_P2092730, A_52_P106709, A_51_P391159, A_66_P121086, A_52_P325527, A_55_P2061278, A_52_P195839, A_55_P1998656, A_55_P2032740, A_55_P1955592, A_52_P325477, A_55_P1997225, A_55_P2003211, A_55_P2013223, A_55_P2043157, A_55_P195…	482	3934	13288	1.1773	0.988653	0.472616	10.7464
GO:0043169	cation binding	GO:0043169~cation binding	165	22.2672	0.0104756	A_51_P144249, A_52_P667913, A_55_P1974804, A_52_P194316, A_55_P2010396, A_51_P303061, A_51_P330044, A_51_P173678, A_51_P239654, A_51_P304859, A_55_P2005873, A_51_P137029, A_55_P2092730, A_52_P106709, A_51_P391159, A_66_P121086, A_52_P325527, A_55_P2061278, A_55_P1998656, A_55_P2032740, A_55_P1955592, A_52_P325477, A_55_P1997225, A_55_P2003211, A_55_P2013223, A_55_P2043157, A_55_P1953788, A_55_P20…	482	3885	13288	1.17086	0.997751	0.456506	14.3392
GO:0046872	metal ion binding	GO:0046872~metal ion binding	162	21.8623	0.0161065	A_51_P144249, A_52_P667913, A_55_P1974804, A_52_P194316, A_55_P2010396, A_51_P303061, A_51_P330044, A_51_P173678, A_51_P239654, A_51_P304859, A_55_P2005873, A_51_P137029, A_55_P2092730, A_52_P106709, A_51_P391159, A_66_P121086, A_52_P325527, A_55_P2061278, A_55_P1998656, A_55_P2032740, A_55_P1955592, A_52_P325477, A_55_P1997225, A_55_P2003211, A_55_P2013223, A_55_P2043157, A_55_P1953788, A_55_P20…	482	3850	13288	1.16002	0.999917	0.48908	21.2308

## Sheet: Males_MF_GO_DAVID
GO_ID	Description	Term	Count	%	PValue	Genes	List Total	Pop Hits	Pop Total	Fold Enrichment	Bonferroni	Benjamini	FDR
GO:0030414	peptidase inhibitor activity	GO:0030414~peptidase inhibitor activity	18	2.28137	0.000418	A_51_P463765, A_51_P208240, A_55_P2077055, A_52_P487686, A_55_P2055324, A_55_P2048358, A_52_P472324, A_55_P2013043, A_51_P287069, A_55_P2165414, A_55_P2050902, A_51_P145785, A_55_P2104975, A_55_P2142222, A_51_P401907, A_51_P424854, A_66_P139618	509	176	13288	2.66994	0.247755	0.247755	0.626157		GO:0030414
GO:0004857	enzyme inhibitor activity	GO:0004857~enzyme inhibitor activity	22	2.78834	0.000426	A_51_P463765, A_51_P208240, A_55_P2077055, A_52_P24631, A_55_P2009673, A_52_P487686, A_55_P2055324, A_51_P363947, A_55_P2048358, A_52_P472324, A_51_P287069, A_55_P2013043, A_55_P2165414, A_55_P2050902, A_51_P145785, A_55_P2110713, A_55_P2104975, A_55_P2142222, A_51_P401907, A_51_P424854, A_66_P139618	509	243	13288	2.36351	0.251904	0.135075	0.638283		GO:0004857
GO:0004866	endopeptidase inhibitor activity	GO:0004866~endopeptidase inhibitor activity	17	2.15463	0.000447	A_51_P463765, A_51_P208240, A_55_P2077055, A_52_P487686, A_55_P2055324, A_52_P472324, A_55_P2013043, A_51_P287069, A_55_P2165414, A_55_P2050902, A_51_P145785, A_55_P2104975, A_55_P2142222, A_51_P401907, A_51_P424854, A_66_P139618	509	161	13288	2.75654	0.262289	0.0964293	0.668923		GO:0004866
GO:0005509	calcium ion binding	GO:0005509~calcium ion binding	51	6.46388	0.00119257	A_51_P227718, A_51_P416419, A_51_P249848, A_51_P122246, A_52_P507214, A_51_P157462, A_55_P2118694, A_51_P256827, A_52_P549166, A_51_P188271, A_55_P1998651, A_51_P295967, A_51_P204252, A_66_P104309, A_52_P111031, A_51_P305843, A_55_P2089091, A_55_P2061268, A_55_P1970090, A_51_P317695, A_51_P486239, A_55_P2144386, A_55_P2017636, A_52_P381484, A_55_P2077055, A_51_P343613, A_55_P2136657, A_51_P170959…	509	840	13288	1.58501	0.556308	0.183849	1.77694		GO:0005509
GO:0005524	ATP binding	GO:0005524~ATP binding	76	9.63245	0.00338989	A_52_P365011, A_55_P2073557, A_51_P378550, A_66_P136186, A_51_P338072, A_51_P130332, A_55_P2262136, A_52_P470869, A_55_P2359797, A_52_P530291, A_51_P222467, A_55_P2061278, A_55_P2057946, A_55_P2178678, A_51_P345649, A_55_P2007944, A_51_P337355, A_51_P221651, A_55_P1969477, A_51_P185175, A_55_P2147280, A_51_P460734, A_51_P496432, A_51_P143296, A_55_P2007802, A_52_P167278, A_65_P06147, A_55_P201905…	509	1443	13288	1.37496	0.90098	0.370284	4.97401		GO:0005524
GO:0032559	adenyl ribonucleotide binding	GO:0032559~adenyl ribonucleotide binding	76	9.63245	0.00457102	A_52_P365011, A_55_P2073557, A_51_P378550, A_66_P136186, A_51_P338072, A_51_P130332, A_55_P2262136, A_52_P470869, A_55_P2359797, A_52_P530291, A_51_P222467, A_55_P2061278, A_55_P2057946, A_55_P2178678, A_51_P345649, A_55_P2007944, A_51_P337355, A_51_P221651, A_55_P1969477, A_51_P185175, A_55_P2147280, A_51_P460734, A_51_P496432, A_51_P143296, A_55_P2007802, A_52_P167278, A_65_P06147, A_55_P201905…	509	1460	13288	1.35895	0.955843	0.40548	6.65215		GO:0032559
GO:0032553	ribonucleotide binding	GO:0032553~ribonucleotide binding	90	11.4068	0.00542936	A_52_P365011, A_55_P2073557, A_51_P378550, A_66_P136186, A_51_P338072, A_51_P130332, A_55_P2262136, A_66_P106611, A_52_P470869, A_55_P2359797, A_52_P530291, A_51_P222467, A_55_P2061278, A_51_P227392, A_55_P2057946, A_55_P2178678, A_52_P558859, A_51_P345649, A_55_P2007944, A_51_P337355, A_51_P221651, A_55_P1969477, A_55_P2010121, A_51_P185175, A_55_P2147280, A_51_P460734, A_51_P496432, A_51_P14329…	509	1796	13288	1.30821	0.97546	0.411182	7.85425		GO:0032553
GO:0032555	purine ribonucleotide binding	GO:0032555~purine ribonucleotide binding	90	11.4068	0.00542936	A_52_P365011, A_55_P2073557, A_51_P378550, A_66_P136186, A_51_P338072, A_51_P130332, A_55_P2262136, A_66_P106611, A_52_P470869, A_55_P2359797, A_52_P530291, A_51_P222467, A_55_P2061278, A_51_P227392, A_55_P2057946, A_55_P2178678, A_52_P558859, A_51_P345649, A_55_P2007944, A_51_P337355, A_51_P221651, A_55_P1969477, A_55_P2010121, A_51_P185175, A_55_P2147280, A_51_P460734, A_51_P496432, A_51_P14329…	509	1796	13288	1.30821	0.97546	0.411182	7.85425		GO:0032555
GO:0000166	nucleotide binding	GO:0000166~nucleotide binding	106	13.4347	0.00598385	A_51_P272106, A_52_P365011, A_66_P138319, A_55_P2073557, A_51_P378550, A_51_P338072, A_51_P130332, A_55_P2262136, A_55_P2061278, A_55_P1953708, A_55_P2178678, A_55_P2010121, A_51_P496432, A_55_P2007802, A_52_P167278, A_55_P2061268, A_65_P06147, A_51_P230098, A_55_P2019054, A_51_P230987, A_52_P6297, A_66_P110425, A_55_P2048434, A_52_P478236, A_55_P2117525, A_55_P2086659, A_55_P2128451, A_55_P20771…	509	2183	13288	1.26763	0.983215	0.400048	8.62314		GO:0000166
GO:0001883	purine nucleoside binding	GO:0001883~purine nucleoside binding	79	10.0127	0.00626571	A_52_P365011, A_66_P138319, A_55_P2073557, A_51_P378550, A_66_P136186, A_51_P338072, A_51_P130332, A_55_P2262136, A_52_P470869, A_55_P2359797, A_52_P530291, A_51_P222467, A_55_P2061278, A_55_P2057946, A_55_P2178678, A_51_P345649, A_55_P2007944, A_51_P337355, A_51_P221651, A_55_P1969477, A_51_P185175, A_55_P2147280, A_51_P460734, A_51_P496432, A_51_P143296, A_51_P312121, A_55_P2007802, A_52_P16727…	509	1548	13288	1.33229	0.986163	0.378486	9.01167		GO:0001883
GO:0003774	motor activity	GO:0003774~motor activity	13	1.64766	0.00663292	A_51_P406583, A_51_P338072, A_55_P2100968, A_66_P104309, A_55_P2147280, A_51_P143296, A_65_P12993, A_51_P416858, A_55_P2106180, A_55_P1969977, A_66_P110425, A_52_P49378, A_66_P112305	509	138	13288	2.45927	0.989242	0.364413	9.51554		GO:0003774
GO:0001882	nucleoside binding	GO:0001882~nucleoside binding	79	10.0127	0.00717505	A_52_P365011, A_66_P138319, A_55_P2073557, A_51_P378550, A_66_P136186, A_51_P338072, A_51_P130332, A_55_P2262136, A_52_P470869, A_55_P2359797, A_52_P530291, A_51_P222467, A_55_P2061278, A_55_P2057946, A_55_P2178678, A_51_P345649, A_55_P2007944, A_51_P337355, A_51_P221651, A_55_P1969477, A_51_P185175, A_55_P2147280, A_51_P460734, A_51_P496432, A_51_P143296, A_51_P312121, A_55_P2007802, A_52_P16727…	509	1558	13288	1.32374	0.992582	0.35969	10.2547		GO:0001882
GO:0030554	adenyl nucleotide binding	GO:0030554~adenyl nucleotide binding	78	9.88593	0.00718476	A_52_P365011, A_66_P138319, A_55_P2073557, A_51_P378550, A_66_P136186, A_51_P338072, A_51_P130332, A_55_P2262136, A_52_P470869, A_55_P2359797, A_52_P530291, A_51_P222467, A_55_P2061278, A_55_P2057946, A_55_P2178678, A_51_P345649, A_55_P2007944, A_51_P337355, A_51_P221651, A_55_P1969477, A_51_P185175, A_55_P2147280, A_51_P460734, A_51_P496432, A_51_P143296, A_51_P312121, A_55_P2007802, A_52_P16727…	509	1535	13288	1.32656	0.992631	0.335823	10.2679		GO:0030554
GO:0017076	purine nucleotide binding	GO:0017076~purine nucleotide binding	92	11.6603	0.00801635	A_66_P138319, A_52_P365011, A_55_P2073557, A_51_P378550, A_66_P136186, A_51_P338072, A_51_P130332, A_55_P2262136, A_66_P106611, A_52_P470869, A_55_P2359797, A_52_P530291, A_51_P222467, A_55_P2061278, A_51_P227392, A_55_P2057946, A_55_P2178678, A_52_P558859, A_51_P345649, A_55_P2007944, A_51_P337355, A_51_P221651, A_55_P1969477, A_55_P2010121, A_51_P185175, A_55_P2147280, A_51_P460734, A_51_P49643…	509	1871	13288	1.28368	0.995835	0.34402	11.3905		GO:0017076
GO:0030246	carbohydrate binding	GO:0030246~carbohydrate binding	22	2.78834	0.0103716	A_55_P2017636, A_51_P246653, A_51_P416419, A_51_P188271, A_51_P241995, A_55_P1989296, A_51_P383032, A_51_P157042, A_55_P2077055, A_51_P192964, A_52_P686785, A_55_P1976490, A_55_P1976351, A_51_P212068, A_55_P2359797, A_55_P1962010, A_51_P142421, A_51_P147274, A_52_P489295, A_66_P119968, A_55_P2018061, A_51_P486239	509	317	13288	1.81178	0.999175	0.397784	14.4995		GO:0030246
GO:0004869	cysteine-type endopeptidase inhibitor activity	GO:0004869~cysteine-type endopeptidase inhibitor activity	6	0.760456	0.0157752	A_51_P208240, A_52_P487686, A_55_P2050902, A_51_P401907, A_51_P424854, A_66_P139618	509	39	13288	4.01632	0.99998	0.514173	21.2516		GO:0004869
GO:0004896	cytokine receptor activity	GO:0004896~cytokine receptor activity	7	0.887199	0.0180125	A_55_P2017789, A_52_P559975, A_55_P2159259, A_55_P2054362, A_55_P2034663, A_51_P271503, A_51_P435339	509	55	13288	3.32259	0.999996	0.538672	23.8988		GO:0004896
GO:0019955	cytokine binding	GO:0019955~cytokine binding	9	1.14068	0.0191584	A_55_P2017789, A_52_P559975, A_55_P2159259, A_51_P245989, A_55_P2054362, A_52_P153291, A_55_P2034663, A_51_P271503, A_51_P435339	509	88	13288	2.66994	0.999998	0.539254	25.2222		GO:0019955
GO:0001871	pattern binding	GO:0001871~pattern binding	11	1.39417	0.0248955	A_55_P2017636, A_51_P142421, A_51_P246653, A_52_P489295, A_51_P241995, A_55_P1989296, A_55_P2077055, A_51_P157042, A_52_P686785, A_51_P212068, A_55_P2359797	509	128	13288	2.24349	1	0.614726	31.5311		GO:0001871
GO:0030247	polysaccharide binding	GO:0030247~polysaccharide binding	11	1.39417	0.0248955	A_55_P2017636, A_51_P142421, A_51_P246653, A_52_P489295, A_51_P241995, A_55_P1989296, A_55_P2077055, A_51_P157042, A_52_P686785, A_51_P212068, A_55_P2359797	509	128	13288	2.24349	1	0.614726	31.5311		GO:0030247
GO:0005201	extracellular matrix structural constituent	GO:0005201~extracellular matrix structural constituent	5	0.633714	0.0263195	A_51_P515605, A_51_P241995, A_55_P1993859, A_55_P2100375, A_52_P609972	509	30	13288	4.35102	1	0.615565	33.0182		GO:0005201
GO:0016641	oxidoreductase activity, acting on the CH-NH2 group of donors, oxygen as acceptor	GO:0016641~oxidoreductase activity, acting on the CH-NH2 group of donors, oxygen as acceptor	4	0.506971	0.0295545	A_66_P123155, A_55_P2096226, A_55_P2044143, A_51_P212068	509	18	13288	5.80135	1	0.639945	36.2851		GO:0016641
GO:0005539	glycosaminoglycan binding	GO:0005539~glycosaminoglycan binding	10	1.26743	0.0305394	A_55_P2017636, A_51_P142421, A_52_P489295, A_51_P241995, A_55_P1989296, A_55_P2077055, A_51_P157042, A_52_P686785, A_51_P212068, A_55_P2359797	509	114	13288	2.29001	1	0.634243	37.2499		GO:0005539
GO:0005516	calmodulin binding	GO:0005516~calmodulin binding	10	1.26743	0.0305394	A_55_P2056483, A_51_P256384, A_55_P1974019, A_51_P162098, A_51_P338072, A_55_P2096867, A_55_P2147280, A_51_P501248, A_66_P112305, A_55_P2149209	509	114	13288	2.29001	1	0.634243	37.2499		GO:0005516
GO:0004867	serine-type endopeptidase inhibitor activity	GO:0004867~serine-type endopeptidase inhibitor activity	10	1.26743	0.0320603	A_52_P472324, A_55_P2013043, A_51_P287069, A_55_P2077055, A_55_P2165414, A_51_P145785, A_55_P2104975, A_55_P2142222, A_55_P2055324	509	115	13288	2.27009	1	0.635296	38.7128		GO:0004867
GO:0016291	acyl-CoA thioesterase activity	GO:0016291~acyl-CoA thioesterase activity	4	0.506971	0.0390392	A_52_P141338, A_51_P369784, A_51_P178772	509	20	13288	5.22122	1	0.692435	45.0268		GO:0016291
GO:0008289	lipid binding	GO:0008289~lipid binding	21	2.6616	0.0426733	A_52_P286360, A_51_P227718, A_55_P2007944, A_55_P2178553, A_66_P134149, A_51_P114177, A_55_P1974367, A_55_P2156930, A_51_P460734, A_55_P2071466, A_55_P2000683, A_51_P160713, A_51_P377452, A_51_P153063, A_55_P2059957, A_55_P1999561, A_55_P2058671, A_55_P2110713, A_51_P394585, A_51_P235687, A_55_P2022158	509	345	13288	1.58907	1	0.709877	48.0688		GO:0008289
GO:0031406	carboxylic acid binding	GO:0031406~carboxylic acid binding	8	1.01394	0.043775	A_52_P286360, A_55_P2019054, A_51_P114177, A_52_P109270, A_51_P235687, A_55_P2000683, A_55_P2097808, A_51_P268697	509	85	13288	2.45704	1	0.704568	48.9596		GO:0031406
GO:0016801	hydrolase activity, acting on ether bonds	GO:0016801~hydrolase activity, acting on ether bonds	3	0.380228	0.043941	A_55_P2002578, A_51_P520306, A_55_P2266977	509	9	13288	8.70203	1	0.691789	49.0926		GO:0016801
GO:0016638	oxidoreductase activity, acting on the CH-NH2 group of donors	GO:0016638~oxidoreductase activity, acting on the CH-NH2 group of donors	4	0.506971	0.0442915	A_66_P123155, A_55_P2096226, A_55_P2044143, A_51_P212068	509	21	13288	4.97259	1	0.681019	49.3722		GO:0016638
GO:0004950	chemokine receptor activity	GO:0004950~chemokine receptor activity	4	0.506971	0.0498756	A_52_P559975, A_51_P245989, A_55_P2054362, A_52_P153291	509	22	13288	4.74656	1	0.71187	53.6393		GO:0004950
