# Supplementary material for: Gender differences in murine pulmonary responses elicited by cellulose nanocrystals
Source: Part Fibre Toxicol. 2016 Jun 8;13:28. doi: 10.1186/s12989-016-0140-x (PMC4898310; doi:10.1186/s12989-016-0140-x)
Supplement: Supplementary file 4 — KEGG pathway enrichment analysis of up and down-regulated genes in the lungs of male and female mice exposed to CNC. (XLSX 14 kb) [file 12989_2016_140_MOESM4_ESM.xlsx]

## Sheet: Table S2
	Additional file 4: Table S2: KEGG pathway enrichment analysis of up and down-regulated genes in the lungs of male and female mice exposed to cellulose.
	Term	PValue	Genes	Fold Enrichment
Males Upregulated DEGs	mmu04710:Circadian rhythm	7.42525e-08	A_55_P1953708, A_55_P2133001, A_51_P282760, A_51_P258493, A_51_P272553, A_51_P223776, A_55_P1970033	27.3424
	mmu00983:Drug metabolism	0.00030437	A_55_P2061219, A_51_P369784, A_52_P9703, A_55_P2185821, A_51_P312121, A_55_P1962404	7.40524
	mmu00232:Caffeine metabolism	0.000558246	A_51_P205385, A_52_P9703, A_51_P312121	22.5683
	mmu03320:PPAR signaling pathway	0.00422777	A_66_P138319, A_55_P2073557, A_55_P2178553, A_51_P427674, A_55_P2077153, A_55_P1974367, A_51_P496432	4.49938
	mmu00051:Fructose and mannose metabolism	0.00553145	A_55_P1953301, A_51_P474701, A_55_P2116165, A_55_P2070992, A_51_P128987	6.86199
	mmu00830:Retinol metabolism	0.0431442	A_52_P592909, A_52_P9703, A_55_P2185821, A_55_P1962404	3.73373
Females Upregulated DEGs	mmu04062:Chemokine signaling pathway	0.0259647	A_55_P1984023, A_51_P140710, A_55_P1962209, A_51_P363187, A_51_P509573, A_55_P1976278, A_55_P1953788	3.02318
	mmu04060:Cytokine-cytokine receptor interaction	0.032396	A_51_P302358, A_66_P134488, A_51_P140710, A_51_P286496, A_55_P1962209, A_51_P363187, A_51_P509573, A_55_P2125491	2.57714
	mmu05330:Allograft rejection	0.0357581	A_55_P1978506, A_55_P2135064, A_55_P1979491, A_55_P1978465, A_51_P449325	5.42088
	mmu04144:Endocytosis	0.040299	A_55_P1978506, A_55_P2135064, A_51_P251205, A_55_P1984023, A_55_P1978465, A_55_P2154914, A_51_P286496, A_55_P1997225	2.72386
	mmu04940:Type I diabetes mellitus	0.0440394	A_55_P1978506, A_55_P2135064, A_55_P1979491, A_55_P1978465, A_51_P449325	4.99065
Males DownRegulated DEGs	mmu04060:Cytokine-cytokine receptor interaction	0.000664321	A_55_P2017789, A_51_P208240, A_51_P345649, A_55_P1984556, A_52_P559975, A_55_P2054362, A_52_P106259, A_55_P2034663, A_51_P271503, A_51_P212782, A_55_P2012439, A_51_P185660, A_55_P1990032, A_51_P245989, A_55_P2092492	2.84473
	mmu05322:Systemic lupus erythematosus	0.00153901	A_55_P2109128, A_52_P217875, A_55_P2177154, A_52_P74680, A_52_P408757	4.04338
	mmu05219:Bladder cancer	0.00188095	A_55_P2017636, A_65_P06147, A_55_P1974019, A_52_P507214, A_52_P106259, A_51_P363947	6.6106
	mmu04020:Calcium signaling pathway	0.00756909	A_55_P2178678, A_55_P1993503, A_51_P345649, A_55_P2185476, A_52_P424778, A_52_P106259, A_55_P1970090, A_55_P2131173, A_52_P74680, A_51_P506201, A_51_P520718	2.66501
	mmu04621:NOD-like receptor signaling pathway	0.0101891	A_55_P2057946, A_55_P2048434, A_55_P1984556, A_51_P464918, A_51_P212782, A_55_P2359797	4.47815
	mmu04062:Chemokine signaling pathway	0.015728	A_51_P121891, A_51_P185660, A_52_P559975, A_55_P1984556, A_51_P245989, A_55_P1990032, A_55_P2054362, A_52_P456640, A_55_P2071466, A_51_P460734	2.54254
	mmu04666:Fc gamma R-mediated phagocytosis	0.0181936	A_51_P121891, A_55_P2007944, A_55_P2079860, A_55_P2131173, A_52_P170486, A_55_P2071466, A_51_P460734	3.3053
	mmu04710:Circadian rhythm	0.0304665	A_52_P334670, A_52_P534749, A_55_P2408588	10.6787
	mmu04670:Leukocyte transendothelial migration	0.0418839	A_51_P377452, A_51_P121891, A_52_P507214, A_66_P110016, A_55_P2071466, A_51_P401343, A_51_P466378	2.72201
	mmu05215:Prostate cancer	0.0432665	A_55_P2057946, A_55_P2048434, A_55_P2009086, A_51_P345649, A_52_P106259, A_51_P363947	3.08495
	mmu04612:Antigen processing and presentation	0.0450265	A_55_P2076772, A_55_P2057946, A_52_P12877, A_55_P2048434, A_51_P416419, A_52_P74680	3.05105
Females DownRegulated DEGs	mmu04080:Neuroactive ligand-receptor interaction	0.00123793	A_55_P1965694, A_52_P604613, A_52_P68221, A_51_P342773, A_52_P322181, A_52_P645862, A_55_P2105685, A_55_P2104363, A_51_P288138, A_52_P577662, A_55_P2192662, A_55_P1972605, A_51_P312485, A_51_P109449, A_55_P1953753	2.66967
	mmu04916:Melanogenesis	0.0053989	A_51_P115005, A_52_P577662, A_55_P1980730, A_52_P920129, A_55_P2109377, A_51_P303061, A_55_P2081313, A_51_P484671	3.70194
	mmu04020:Calcium signaling pathway	0.00756909	A_55_P2105685, A_55_P2104363, A_52_P577662, A_55_P1980730, A_55_P2109377, A_51_P303061, A_52_P645862, A_55_P2081313, A_51_P484671, A_52_P322181, A_51_P137029	2.66501
	mmu04360:Axon guidance	0.0218914	A_55_P2083929, A_55_P2162935, A_52_P365660, A_51_P469285, A_52_P920129, A_52_P507498, A_51_P214269, A_55_P2249849	2.8259
	mmu00590:Arachidonic acid metabolism	0.0321229	A_55_P2012960, A_51_P448664, A_52_P467449, A_52_P256914, A_51_P330044, A_51_P247249	3.34512
	mmu04540:Gap junction	0.0366484	A_55_P1980730, A_52_P920129, A_51_P303061, A_55_P2081313, A_51_P484671, A_52_P322181	3.22843
	mmu04062:Chemokine signaling pathway	0.0409479	A_55_P1980730, A_52_P559975, A_55_P1961873, A_52_P99810, A_52_P920129, A_52_P141488, A_51_P303061, A_51_P484671, A_51_P378789	2.28828
