# Supplementary material for: Gender differences in murine pulmonary responses elicited by cellulose nanocrystals
Source: Part Fibre Toxicol. 2016 Jun 8;13:28. doi: 10.1186/s12989-016-0140-x (PMC4898310; doi:10.1186/s12989-016-0140-x)
Supplement: Supplementary file 5 — The list of key transcriptional factors which regulated the expression of the upregulated differentially expressed genes in males and females upon exposure to CNC. The prediction of transcription factors was performed using ChEA (ChIP Enrichment Analysis) software tool. A P value cutoff of ≤ 0.05 was considered significant in each case. (XLSX 32 kb) [file 12989_2016_140_MOESM5_ESM.xlsx]

## Sheet: ChEA_table_females_up
Additional file 5: File S3. The list of key transcriptional factors which regulated the expression of the upregulated differentially expressed genes in males and females upon exposure to cellulose.
The prediction of transcription factors was performed using ChEA (ChIP Enrichment Analysis) software tool. A P value cutoff of ≤ 0.05 was considered significant in each case.
Term	Overlap	P-value	Z-score	Combined Score	Genes
KDM5B-21448134 (mouse)	68/3724	3.52e-19	-0.965357	41.0197	FOXL2OS;BTBD9;EIF4A2;MTMR3;ACAP1;HOXB13;CPEB4;BCL11B;GFM2;TET2;MDN1;MDM4;PPWD1;BARD1;LNX1;IVNS1ABP;HJURP;IARS2;BLNK;PDS5A;BIRC5;PRR3;DIDO1;TUG1;PPP2CA;BCLAF1;CHD2;HERC1;SGOL2;FOXC2;FOXD1;ERN1;UBR4;LMNB1;DDX5;CHAF1A;BLM;ARL6IP6;TRIM59;THRAP3;MASTL;NCOA3;LIF;PCDHGA9;GUF1;CR2;ASXL2;MGEA5;HELLS;PTGES3;UTRN;NKTR;LHX2;DTL;ITGA6;EXOC6B;FAM135B;FRRS1;DPP6;RNMT;SLC7A5;CHTF8;PDE4D;GTF2A1;ATP13A3;ZFAND5;ATA…
CREM-20920259 (mouse)	80/5776	8.48e-16	-0.568391	19.7254	UBE2J1;BTBD9;EIF4A2;MTMR3;GPR176;SLC25A37;CSNK1G3;TNIP2;MDN1;APITD1;CEP55;PPWD1;ATXN7;BARD1;IVNS1ABP;ZRANB3;TOMM22;NOL4;PSD;CENPP;NFIA;KIF5C;RBM15B;TUBE1;NR4A1;PDS5A;BIRC5;DIDO1;PPP2CA;BCLAF1;CHD2;BCL7B;UHRF1;ATAD2B;CYLD;ENTPD5;BTG1;CYP1B1;FOXD1;ARRB2;LRRC8B;CAPN11;UBR4;LMNB1;DDX5;PTEN;BLM;AK2;TRIM59;ETNK1;THRAP3;KLF16;MASTL;SIK1;TBC1D1;NCOA3;LTB;GUF1;ARF5;ASXL2;DOK1;MGEA5;PTGES3;FSD1L;NKTR;MLLT1…
TAL1-20887958 (mouse)	39/2067	2.04e-11	-1.28024	31.5149	EIF4A2;ARRB2;LRRC8B;SLA2;UBR4;DDX5;CHAF1A;PTEN;CD28;ARL6IP6;4933439C10RIK;ETNK1;TBC1D1;DDIT4;NCOA3;IVNS1ABP;TSPAN32;CAMKK2;PTPN7;LTB;HJURP;TOX4;ASXL2;HIST1H1E;PTGES3;MLLT10;LHX2;AGAP2;LPXN;BIRC5;PRR3;IRG1;PPP2CA;BCLAF1;ATAD2B;SRRM2;SGOL2;ZFAND5;BTG1
CREB1-20920259 (mouse)	48/3057	3.83e-11	-1.04579	25.0836	UBE2J1;BTBD9;EIF4A2;FOXD1;UBR4;HOXB13;DDX5;PTEN;MCOLN2;TNIP2;MDN1;MDM4;CEP55;ETNK1;PPWD1;SCO2;RHPN1;MASTL;SIK1;DDIT4;ZRANB3;RUNX1;NOL4;PSD;HJURP;GUF1;KIF5C;DOK1;NR4A1;NKTR;BIRC5;PRKCB;EXOC6B;FAM135B;DIDO1;PPP2CA;RNMT;ASPH;HNRNPF;CACNA1I;CHD2;UHRF1;ATAD2B;SRRM2;SGOL2;ZFAND5;ATAD2;BTG1
TRIM28-19339689 (mouse)	47/3072	1.5e-10	-1.35401	30.6242	ARC;UBE2J1;CYP1B1;EIF4A2;FOXC2;MTMR3;FOXD1;ARRB2;H2-Q8;ERN1;RNF128;DDX5;CHAF1A;BCL11B;BLM;KMO;TNIP2;MDM4;KLF16;MASTL;TBC1D1;SESN3;TOMM22;RUNX1;PSD;CENPP;MGEA5;PTGES3;UTRN;IARS2;MLLT10;LHX2;ZBTB40;GRM6;PRR3;DIDO1;PPP2CA;SLC7A5;ASPH;EID3;BCLAF1;CYLD;SRRM2;SGOL2;ZFAND5;ATAD2;KCTD13
NANOG-18692474 (mouse)	45/3052	1.26e-09	-1.24702	25.5511	BTBD9;CYP1B1;UPK1A;GTSE1;SPIC;EIF4A2;MTMR3;FOXD1;HOXB13;GJB4;BLM;AK2;MDM4;CEP55;TBC1D1;DDIT4;TSPAN32;ZRANB3;CAMKK2;PCDHGA9;LTB;MGEA5;HELLS;PTGES3;FSD1L;UTRN;IARS2;MLLT10;BLNK;ZBTB40;PRR3;ITGA6;FRRS1;DIDO1;FNBP1;DPP6;EID3;CACNA1I;GTF2A1;CHD2;UHRF1;SRRM2;SGOL2;ZFAND5;ITK
TBX5-21415370 (mouse)	37/2296	4.93e-09	-1.58249	30.2685	LRRC8B;ERN1;WDFY1;CD72;DDX5;CHAF1A;CPEB4;CD28;SLC25A37;BLM;AK2;MDN1;MDM4;THRAP3;TBC1D1;SESN3;LIF;TOMM22;CENPP;HELLS;PODNL1;FSD1L;NKTR;MLLT10;LHX2;BIRC5;ITGA6;FRRS1;FNBP1;PPP2CA;EID3;CACNA1I;BCLAF1;HERC1;CYLD;ATAD2;BTG1
PPARG-20887899 (mouse)	48/3565	5.8e-09	-0.766902	14.5449	MTMR3;NLRC5;BCL11B;RANBP3L;LNX1;DDIT4;B3GALTL;MED8;CENPP;KIF5C;MC3R;PDS5A;PRR3;ZAN;BCL7B;SGOL2;ENTPD5;BTG1;CYP1B1;UPK3A;FOXD1;WDFY1;UBR4;DDX5;CHAF1A;PTEN;CD28;SP140;AK2;ETNK1;THRAP3;TBC1D1;SESN3;NCOA3;LCK;RUNX1;GUF1;TOX4;CLEC10A;HELLS;UTRN;LHX2;LPXN;DTL;EXOC6B;GTF2A1;ATP13A3;ZFAND5
SIN3B-21632747 (mouse)	51/4302	1.04e-07	-0.411786	6.61921	NLRC5;HOXB13;GPR176;BCL11B;MDN1;APITD1;RHPN1;DDIT4;B3GALTL;MED8;TOMM22;MAPK15;NOL4;PSD;HIST1H1E;MC3R;C2CD4B;TUBE1;NR4A1;PRR3;HERC1;CYLD;MMS22L;DTX1;ARC;SPIC;FOXD1;CAPN11;UBR4;LMNB1;CHAF1A;PTEN;SAA3;4933439C10RIK;ETNK1;KLF16;SIK1;NCOA3;GUF1;LHX2;ZBTB40;LPXN;ITGA6;EXOC6B;FRRS1;CCDC150;DPP6;RNMT;HNRNPF;CACNA1I;KCTD13
SFPI1-20887958 (mouse)	35/2369	1.1e-07	-0.913679	14.6374	EIF4A2;ARRB2;H2-Q8;UBR4;CHAF1A;SP140;AK2;MDN1;TBC1D1;SESN3;NCOA3;IVNS1ABP;TSPAN32;MED8;PTPN7;LTB;TOX4;ASXL2;PI4KB;STAP1;LPXN;BIRC5;ITGA6;PPP2CA;RNMT;ASPH;HNRNPF;BCLAF1;BCL7B;UHRF1;ATAD2B;CYLD;SRRM2;SGOL2;BTG1
ZFP281-18757296 (mouse)	31/2004	2.43e-07	-1.47176	22.4157	ARC;EIF4A2;FOXD1;ACADS;DDX5;BCL11B;MDM4;TNFRSF4;THRAP3;KLF16;TBC1D1;DDIT4;LIF;PTPN7;NOL4;DOK1;MGEA5;HELLS;NR4A1;MLLT10;DTL;PRR3;DIDO1;BCLAF1;UHRF1;CYLD;SRRM2;ATAD2;KCTD13;APEX2;DTX1
CEBPB-20176806 (mouse)	27/1588	2.62e-07	-1.19	18.0343	SPIC;MMP12;COL7A1;CCL4;CAPN11;CPEB4;CD28;SP140;TBC1D10C;CXCR6;TNIP2;BGLAP;ZRANB3;RUNX1;ARF5;ASXL2;LPXN;PDS5A;DTL;PRR3;TTC24;HNRNPF;CHD2;ATP13A3;SRRM2;ATAD5;CTSK
MYC-18358816 (mouse)	43/3413	2.63e-07	-1.05672	16.0093	BTBD9;EIF4A2;GPR176;BCL11B;SLC25A37;GFM2;TNIP2;BARD1;CENPP;PRR3;DIDO1;BCLAF1;BCL7B;UHRF1;SGOL2;GTSE1;ARRB2;WDFY1;DDX5;PTEN;GJB4;BLM;KMO;ARL6IP6;AK2;TRIM59;THRAP3;KLF16;MASTL;TBC1D1;PCDHGA9;GUF1;ASXL2;PTGES3;MLLT10;ZBTB40;DTL;ITGA6;RNMT;SLC7A5;SRRM2;ATAD2;KCTD13
PRDM14-21183938 (mouse)	30/1944	4.07e-07	-0.950778	13.9901	GTSE1;MTMR3;HOXB13;PTEN;GJB4;4933439C10RIK;TET2;CEP55;ETNK1;SIK1;TBC1D1;DDIT4;SESN3;NCOA3;LIF;C2CD4B;HELLS;NR4A1;UTRN;BLNK;VMN2R3;ITGA6;FNBP1;SLC7A5;CHD2;UHRF1;HERC1;CYLD;ZFAND5;BTG1
SPI1-20176806 (mouse)	27/1654	5.69e-07	-1.06512	15.3149	MMP12;COL7A1;CCL4;CPEB4;BCL11B;CD28;MDM4;ETNK1;SCO2;NCOA3;IVNS1ABP;BGLAP;RUNX1;IFI202B;ARF5;ASXL2;HIST1H1E;PTGES3;MLLT10;AGAP2;BIRC5;PRR3;NPFF;FNBP1;ASPH;ATAD5;CTSK
GFI1B-20887958 (mouse)	29/1871	5.93e-07	-0.919415	13.1824	EIF4A2;ARRB2;LRRC8B;LMNB1;DDX5;PTEN;CEP55;ETNK1;TBC1D1;DDIT4;SESN3;IVNS1ABP;TSPAN32;CAMKK2;PTPN7;LTB;HJURP;GUF1;TOX4;IFI202B;HIST1H1E;NKTR;MLLT10;BIRC5;IRG1;HNRNPF;BCL7B;ATAD2B;SRRM2
REST-21632747 (mouse)	33/2339	7.34e-07	-0.748623	10.5745	ARC;BTBD9;CD163L1;CYP1B1;SPIC;MTMR3;NLRC5;PTEN;BCL11B;CD28;ARL6IP6;ETNK1;SIK1;B3GALTL;OTOL1;KIF5C;HIST1H1E;MC3R;NR4A1;UTRN;LHX2;BLNK;DTL;PRKCB;EXOC6B;DPP6;RBFOX1;EID3;CACNA1I;HOMER2;HERC1;CYLD;MMS22L
ZFX-18555785 (mouse)	40/3249	1.32e-06	-0.755426	10.2287	UBE2J1;EIF4A2;MTMR3;ACADS;TNIP2;MDN1;APITD1;MDM4;ATXN7;TSPAN32;B3GALTL;IARS2;PRR3;DIDO1;FNBP1;PPP2CA;BCLAF1;BCL7B;CYLD;ARC;ERN1;WDFY1;DDX5;PTEN;BLM;ARL6IP6;AK2;THRAP3;KLF16;ARF5;PTGES3;ZBTB40;DTL;ASPH;SRRM2;ZFAND5;ATAD2;ATAD5;KCTD13;APEX2
E2F1-18555785 (mouse)	47/4172	1.56e-06	-0.528107	7.06257	EIF4A2;MTMR3;ACADS;TNIP2;APITD1;MDM4;CEP55;PPWD1;ATXN7;DDIT4;IVNS1ABP;TSPAN32;B3GALTL;MED8;CENPP;TUBE1;IARS2;PRR3;DIDO1;FNBP1;PPP2CA;BCLAF1;BCL7B;UHRF1;ENTPD5;ARC;ERN1;LMNB1;DDX5;PTEN;GJB4;ARL6IP6;AK2;TRIM59;THRAP3;KLF16;MASTL;UTRN;MCCC1;DTL;RNMT;SLC7A5;ASPH;ZFAND5;ATAD2;ATAD5;APEX2
TCFAP2C-20176728 (mouse)	35/2667	1.67e-06	-0.9489	12.6254	UBE2J1;CYP1B1;FOXD1;ARRB2;LRRC8B;ERN1;RNF128;DDX5;CHAF1A;GJB4;MDM4;CEP55;KLF16;LNX1;DDIT4;IVNS1ABP;LIF;MED8;RUNX1;CENPP;DOK1;NR4A1;PTGES3;SLC35D1;UTRN;MLLT10;BLNK;DIDO1;FNBP1;PPP2CA;ASPH;GTF2A1;UHRF1;CYLD;BTG1
WT1-20215353 (mouse)	26/1663	2.04e-06	-1.14517	15.0043	CYP1B1;LRRC8B;ERN1;WDFY1;CD72;DDX5;PTEN;GPR176;SLC25A37;CSNK1G3;ARL6IP6;KLF16;TBC1D1;SESN3;LCK;RUNX1;NFIA;KIF5C;ARF5;MGEA5;HELLS;NR4A1;MLLT10;LHX2;DIDO1;ZFAND5
ZFP42-18358816 (mouse)	24/1480	2.82e-06	-1.32293	16.9046	EIF4A2;ACADS;ZBTB40;DDX5;CPEB4;GPR176;PCDHB4;SAA3;LPXN;DTL;KMO;ATXN7;DIDO1;KLF16;MASTL;RNMT;DDX3Y;MAPK15;SRRM2;SGOL2;RUNX1;PCDHGA9;SLY;CENPP
FLI1-20887958 (mouse)	29/2030	2.91e-06	-0.775273	9.88152	BTBD9;GTSE1;EIF4A2;ARRB2;CCL4;UBR4;DDX5;CHAF1A;PTEN;SAA3;CXCL2;SP140;GFM2;TBC1D10C;MDN1;TSPAN32;CAMKK2;TOMM22;PTPN7;IFI202B;HIST1H1E;PODNL1;NKTR;GRM6;LPXN;IRG1;HNRNPF;BCL7B;ATP13A3
GATA2-20887958 (mouse)	26/1708	3.28e-06	-0.818371	10.3345	BTBD9;FOXC2;SLA2;GPR132;FAM65B;CD28;BLM;KMO;ETNK1;ATXN7;TBC1D1;DDIT4;TSPAN32;MED8;TOMM22;PTPN7;HJURP;IFI202B;HIST1H1E;GRM6;LPXN;IRG1;FNBP1;PDE4D;ATAD5;KCTD13
GATA1-19941827 (mouse)	27/1834	3.84e-06	-0.87399	10.8976	BTBD9;MTMR3;LRRC8B;GPR132;SP140;BLM;AK2;ATXN7;TBC1D1;SESN3;NCOA3;IVNS1ABP;TSPAN32;RUNX1;PSD;NFIA;PI4KB;UTRN;INSL6;IRG1;FRRS1;DIDO1;DPP6;SLC7A5;PDE4D;ATAD5;BTG1
SUZ12-20075857 (mouse)	47/4356	4.98e-06	0.298894	-3.64974	FOXL2OS;UBE2J1;BTBD9;EMX2OS;HOXB13;FAM65B;GPR176;BCL11B;MCOLN2;SCO2;RHPN1;MAPK15;NOL4;NFIA;KIF5C;MC3R;C2CD4B;PRKCB;HOMER2;DTX1;CYP1B1;FOXC2;COL7A1;FOXD1;H2-Q8;LRRC8B;ERN1;RNF128;GJD2;CD72;PCDHB4;TBC1D1;SESN3;LIF;RUNX1;PCDHGA9;LTB;DOK1;SYT10;PODNL1;FSD1L;LHX2;AGAP2;GRM6;FAM135B;DPP6;CACNA1I
MYC-19030024 (mouse)	43/3868	6.64e-06	-0.361858	4.31437	BTBD9;EIF4A2;CPEB4;BCL11B;GFM2;BARD1;IVNS1ABP;TSPAN32;ZRANB3;CENPP;IARS2;DIDO1;BCLAF1;BCL7B;UHRF1;FOXC2;WDFY1;LMNB1;DDX5;PTEN;SAA3;BLM;ARL6IP6;AK2;TRIM59;THRAP3;KLF16;LCK;GUF1;ASXL2;HELLS;PTGES3;MLLT10;ZBTB40;LPXN;DTL;ITGA6;RNMT;SLC7A5;GTF2A1;ATAD2;ATAD5;KCTD13
MYC-19079543 (mouse)	23/1458	7.14e-06	-1.2234	14.4972	ASXL2;GTSE1;HELLS;PTGES3;SLC35D1;MLLT10;DDX5;BIRC5;TRIM59;MDM4;THRAP3;RHPN1;DIDO1;DPP6;RANBP3L;BARD1;RNMT;GTF2A1;IVNS1ABP;BCL7B;SRRM2;KCTD13;GUF1
GATA4-21415370 (mouse)	28/2039	9.03e-06	-1.18898	13.8099	BTBD9;DDX5;KLF16;LNX1;SESN3;IVNS1ABP;ZRANB3;B3GALTL;CAMKK2;PI4KB;MGEA5;HELLS;UTRN;MLLT10;ZBTB40;MCCC1;ITGA6;FRRS1;DIDO1;FNBP1;ASPH;CHD2;UHRF1;ATAD2B;HERC1;ATAD2;ATAD5;KCTD13
TAL1-20566737 (mouse)	26/1875	1.64e-05	-0.595448	6.56065	LRRC8B;SLA2;ERN1;DDX5;BLM;TET2;CEP55;THRAP3;KLF16;DDIT4;IVNS1ABP;TSPAN32;LIF;RUNX1;CR2;NFIA;ARF5;MC3R;UTRN;BIRC5;SLC7A5;HNRNPF;GTF2A1;BCLAF1;ZFAND5;BTG1
POU5F1-18692474 (mouse)	44/4233	2.64e-05	-0.19649	2.0712	BTBD9;EIF4A2;HOXB13;BCL11B;GFM2;MDM4;LNX1;DDIT4;TSPAN32;ZRANB3;CAMKK2;MAPK15;PSD;NFIA;MC3R;DIDO1;FNBP1;TTC24;CHD2;BCL7B;SGOL2;DTX1;UPK1A;SPIC;FOXD1;LMNB1;DDX5;GJB4;SESN3;NCOA3;LIF;TOX4;ASXL2;HELLS;SYT10;UTRN;MLLT10;ZBTB40;GRM6;DTL;FRRS1;SLC7A5;GTF2A1;ATAD2
NRF2-20460467 (mouse)	18/1055	2.73e-05	-0.89235	9.37738	CYP1B1;SPIC;DOK1;MC3R;FOXD1;TUBE1;SYT10;UTRN;LY6A;MCOLN2;FAM135B;FNBP1;LNX1;SGOL2;ENTPD5;GVIN1;BTG1;CR2
KLF4-18555785 (mouse)	30/2444	3.46e-05	-0.558466	5.73703	BTBD9;CYP1B1;EIF4A2;ACADS;LMNB1;DDX5;GFM2;TBC1D10C;TRIM59;THRAP3;KLF16;MASTL;BARD1;NCOA3;IVNS1ABP;ASXL2;TUBE1;NR4A1;FSD1L;UTRN;BIRC5;DTL;FNBP1;PPP2CA;RNMT;GTF2A1;BCL7B;UHRF1;SGOL2;ATAD2
SIN3A-21632747 (mouse)	19/1186	3.76e-05	-0.736115	7.49901	ARC;ARF5;MC3R;NLRC5;NR4A1;UTRN;LHX2;ZBTB40;CPEB4;PRR3;ETNK1;FRRS1;KLF16;RNMT;DDIT4;HNRNPF;HERC1;CYLD;ATAD2
TCF3-18347094 (mouse)	28/2221	4.09e-05	-0.701245	7.08647	SPIC;EIF4A2;HOXB13;SAA3;GJB4;KMO;MDM4;TBC1D1;BARD1;DDIT4;SESN3;RUNX1;PCDHGA9;MGEA5;NR4A1;UTRN;IARS2;MLLT10;GRM6;FRRS1;DIDO1;FNBP1;TTC24;DPP6;RNMT;CHD2;UHRF1;ITK
CCND1-20090754 (mouse)	27/2137	5.46e-05	-0.810521	7.95581	DDX5;PTEN;SAA3;BCL11B;SLC25A37;BLM;ARL6IP6;AK2;THRAP3;KLF16;DDIT4;SESN3;LCK;IVNS1ABP;RUNX1;NFIA;ASXL2;MLLT10;MCCC1;LPXN;BIRC5;DTL;INSL6;DIDO1;BCLAF1;BCL7B;UHRF1
JARID2-20064375 (mouse)	18/1117	5.62e-05	-0.81647	7.99026	FOXL2OS;CYP1B1;FOXC2;FOXD1;SYT10;EMX2OS;LHX2;AGAP2;GPR176;GRM6;BCL11B;TBC1D1;CACNA1I;HOMER2;NOL4;PSD;DTX1;NFIA
RUNX1-20887958 (mouse)	18/1120	5.81e-05	-0.754281	7.35637	SLA2;ERN1;FAM65B;CHAF1A;AGAP2;LPXN;PRR3;ETNK1;IRG1;FNBP1;SIK1;TBC1D1;RNMT;PDE4D;TSPAN32;LIF;PTPN7;ATAD5
KLF4-19030024 (mouse)	21/1502	9.93e-05	-0.746857	6.88435	KIF5C;EIF4A2;FOXC2;HELLS;PTGES3;MLLT10;LHX2;PTEN;BIRC5;DTL;TRIM59;DIDO1;SESN3;GTF2A1;BCLAF1;UHRF1;TOMM22;RUNX1;ATAD5;CENPP;NFIA
RCOR3-21632747 (mouse)	32/2851	9.94e-05	0.167879	-1.54717	ARC;BTBD9;CAPN11;LMNB1;ARL6IP6;APITD1;CEP55;ETNK1;SIK1;TBC1D1;RANBP3L;DDIT4;NCOA3;LCK;B3GALTL;LIF;CAMKK2;MC3R;TUBE1;NR4A1;SLC35D1;LHX2;PRKCB;EXOC6B;DIDO1;DPP6;RNMT;EID3;CACNA1I;HERC1;CYLD;MMS22L
NKX2-5-21415370 (mouse)	21/1507	0.000104	-1.28215	11.7604	PI4KB;HELLS;UTRN;NKTR;PDS5A;DTL;BLM;MDM4;FRRS1;DIDO1;TBC1D1;SLC7A5;LNX1;DDIT4;LCK;CHD2;UHRF1;ATAD2B;SRRM2;KCTD13;PSD
ZFP281-18358816 (mouse)	12/578	0.000106	-1.34967	12.3484	DIDO1;KLF16;BCLAF1;MLLT10;HOXB13;DDX5;BCL11B;SRRM2;DTL;RUNX1;MDM4;NFIA
SETDB1-19884255 (mouse)	25/2020	0.000144	-0.60885	5.3875	BTBD9;FOXC2;FOXD1;ACADS;ERN1;DDX5;CHAF1A;BCL11B;GFM2;BARD1;NCOA3;LCK;PSD;KIF5C;ASXL2;PTGES3;WFIKKN1;BIRC5;PRR3;ITGA6;NPFF;DIDO1;TTC24;CHD2;SRRM2
SOX2-18692474 (mouse)	35/3319	0.000153	-0.157324	1.3824	EIF4A2;HOXB13;MDM4;CEP55;DDIT4;TSPAN32;ZRANB3;MAPK15;HIST1H1E;BLNK;DIDO1;FNBP1;CHD2;BCL7B;SGOL2;ARC;UPK1A;GTSE1;SPIC;FOXD1;PTEN;SAA3;GJB4;SESN3;NCOA3;TOX4;HELLS;FSD1L;UTRN;ZBTB40;FRRS1;DPP6;SLC7A5;GTF2A1;ZFAND5
RAD21-21589869 (mouse)	25/2036	0.000162	-0.130988	1.14343	UPK1A;FOXC2;ACADS;CAPN11;HOXB13;PCDHB4;SAA3;CXCL2;SLC25A37;ETNK1;NCOA3;PTPN7;ARF5;CLEC10A;MC3R;C2CD4B;ZBTB40;LY6D;NPFF;IRG1;TTC24;CHTF8;CACNA1I;CHD2;DTX1
TP53-20018659 (mouse)	17/1123	0.000188	-0.849135	7.28566	CYP1B1;GTSE1;DOK1;FOXC2;FOXD1;HOXB13;LHX2;BCL11B;BIRC5;TBC1D1;ASPH;DDIT4;LIF;RUNX1;PCDHGA9;NOL4;NFIA
TCF3-18692474 (mouse)	19/1351	0.000199	-0.816755	6.96013	UPK1A;SPIC;EIF4A2;MGEA5;FOXD1;FSD1L;UTRN;HOXB13;GRM6;GJB4;DIDO1;FNBP1;DDIT4;GTF2A1;TSPAN32;CHD2;ZRANB3;UHRF1;BTG1
YAP1-20516196 (mouse)	27/2329	0.000219	0.0134937	-0.113694	BTBD9;EIF4A2;MTMR3;DDX5;BCL11B;TET2;MDM4;LNX1;SESN3;B3GALTL;LIF;RUNX1;CR2;NFIA;ARF5;UTRN;BLNK;BIRC5;PRKCB;DPP6;PPP2CA;PDE4D;BCLAF1;CHD2;SRRM2;ZFAND5;BTG1
KLF1-20508144 (mouse)	17/1144	0.000232	-0.617745	5.16928	IFI202B;ARF5;DOK1;MC3R;SLA2;LHX2;CPEB4;CSNK1G3;AK2;FRRS1;TBC1D1;BARD1;ASPH;HNRNPF;HERC1;RUNX1;HJURP
TCFCP2L1-18555785 (mouse)	24/1987	0.000279	-0.382642	3.13208	CYP1B1;GTSE1;LRRC8B;DDX5;TRIM59;CEP55;PPWD1;RANBP3L;LCK;IVNS1ABP;LIF;8030411F24RIK;PCDHGA9;PSD;GUF1;KIF5C;MGEA5;NKTR;ZBTB40;PRR3;GTF2A1;SGOL2;ENTPD5;BTG1
MYCN-18555785 (mouse)	26/2261	0.000326	-0.26609	2.13653	BTBD9;EIF4A2;ARRB2;LRRC8B;WDFY1;LMNB1;DDX5;GPR176;GFM2;ARL6IP6;TRIM59;KLF16;TBC1D1;IVNS1ABP;LIF;CENPP;ASXL2;MGEA5;MLLT10;ZBTB40;BIRC5;RNMT;SLC7A5;GTF2A1;SRRM2;SGOL2
SUZ12-18692474 (mouse)	23/1909	0.000388	-0.347188	2.72716	UBE2J1;CYP1B1;FOXC2;FOXD1;HOXB13;GPR176;BCL11B;TBC1D1;CAMKK2;RUNX1;PCDHGA9;NOL4;PSD;NFIA;DOK1;SYT10;FSD1L;LHX2;GRM6;DPP6;CACNA1I;HOMER2;DTX1
STAT4-19710469 (mouse)	23/1939	0.00048	-1.22407	9.35477	BTBD9;UPK1A;WDFY1;DDX5;CPEB4;BCL11B;KMO;CXCR6;MDM4;TNFRSF4;TBC1D1;BARD1;LIF;RUNX1;LTB;PSD;CR2;NFIA;LY6A;LPXN;BCLAF1;CHD2;KCTD13
ERG-20887958 (mouse)	23/1969	0.00059	0.152125	-1.13108	GTSE1;LRRC8B;SP140;CSNK1G3;GFM2;AK2;CEP55;ETNK1;ATXN7;TBC1D1;SESN3;NCOA3;IVNS1ABP;B3GALTL;MED8;TOX4;PTGES3;ITGA6;RNMT;BCLAF1;HERC1;SRRM2;BTG1
POU5F1-18347094 (mouse)	24/2109	0.000643	-0.186958	1.3739	SPIC;EIF4A2;HOXB13;DDX5;CHAF1A;PTEN;BCL11B;KMO;TBC1D1;BARD1;DDIT4;SESN3;LCK;PCDHGA9;NFIA;SYT10;UTRN;MLLT10;ZBTB40;DIDO1;DPP6;SLC7A5;CHD2;SRRM2
JARID2-20075857 (mouse)	17/1258	0.000669	-0.239825	1.75305	FOXL2OS;CYP1B1;FOXC2;FOXD1;EMX2OS;FAM65B;LHX2;GRM6;BCL11B;DPP6;TBC1D1;CACNA1I;HOMER2;MAPK15;RUNX1;NOL4;NFIA
TBX3-20139965 (mouse)	15/1068	0.000946	-0.625842	4.35778	BTBD9;UPK1A;EIF4A2;MTMR3;UTRN;HOXB13;TBC1D1;ASPH;PDE4D;DDIT4;GTF2A1;NCOA3;CHD2;ZRANB3;BTG1
LYL1-20887958 (mouse)	12/752	0.00106558	-0.588782	4.02976	IFI202B;FNBP1;TBC1D1;PDE4D;TSPAN32;GPR132;CD28;KMO;ATAD5;HJURP;IRG1;DTX1
POU5F1-18555785 (mouse)	10/555	0.00114737	-0.893287	6.04781	TOX4;EIF4A2;MGEA5;BARD1;LMNB1;ZBTB40;DTL;ARL6IP6;ATAD2;CR2
MEIS1-20887958 (mouse)	18/1452	0.00122828	-0.102376	0.68614	IFI202B;EIF4A2;NKTR;LHX2;AGAP2;SAA3;LPXN;CD28;PRR3;ETNK1;IRG1;TBC1D1;TSPAN32;PTPN7;LTB;BTG1;HJURP;GUF1
NANOG-18358816 (mouse)	16/1232	0.00143545	-0.430941	2.82106	BTBD9;SPIC;EIF4A2;ARRB2;HOXB13;BLNK;SAA3;GJB4;KMO;DIDO1;RNMT;EID3;SESN3;GTF2A1;PCDHGA9;SLY
LMO2-20887958 (mouse)	20/1741	0.00163392	0.147625	-0.947277	ARRB2;FAM65B;CHAF1A;CD28;KMO;TET2;ETNK1;SIK1;TBC1D1;TSPAN32;CAMKK2;PTPN7;MCCC1;AGAP2;GRM6;IRG1;FRRS1;FNBP1;PDE4D;ATAD5
MYB-21317192 (mouse)	13/923	0.0019959	-0.295098	1.83453	BTBD9;STAP1;BCL11B;SLC25A37;BLM;MDN1;FRRS1;TBC1D1;SLC7A5;RUNX1;CTSK;BTG1;CENPP
CNOT3-19339689 (mouse)	18/1547	0.00242415	-0.197626	1.19016	ARC;EIF4A2;FOXC2;CHAF1A;PTEN;BCL11B;TRIM59;TOMM22;PCDHGA9;NOL4;SLY;PSD;HELLS;SYT10;PRR3;BCLAF1;CYLD;SRRM2
STAT3-20064451 (mouse)	23/2202	0.00249233	-2.95961	17.7415	CD163L1;LRRC8B;SLA2;GPR132;CD28;BLM;IL2RB;TBC1D1;DDIT4;SESN3;NCOA3;LIF;GVIN1;HELLS;LHX2;LY6A;GBP6;FNBP1;ASPH;ATP13A3;HERC1;CYLD;BTG1
STAT3-19079543 (mouse)	13/948	0.00250396	-0.548122	3.28319	IFI202B;CYP1B1;FOXC2;FOXD1;HOXB13;LHX2;MCOLN2;ARL6IP6;DIDO1;DPP6;SLC7A5;TSPAN32;TOMM22
PPARG-20176806 (mouse)	12/837	0.00255451	-0.254375	1.5186	CYP1B1;SPIC;DOK1;CLEC10A;ERN1;LPXN;CXCR6;FNBP1;TBC1D1;EID3;ATP13A3;HERC1
SETDB1-19884257 (mouse)	24/2353	0.00272333	0.444717	-2.62646	LRRC8B;ACADS;CAPN11;HOXB13;GPR176;MCOLN2;AK2;NCOA3;LIF;LTB;ASXL2;TUBE1;FSD1L;LHX2;ZBTB40;VMN2R3;PRR3;ITGA6;IRG1;GBP6;TUG1;SRRM2;SNORA74A;KCTD13
CTCF-18555785 (mouse)	18/1568	0.0027912	-0.0710039	0.417594	CYP1B1;PCDHB4;CXCL2;BCL11B;SLC25A37;MDN1;APITD1;SESN3;B3GALTL;TOMM22;PTPN7;PCDHGA9;TOX4;MC3R;DTL;NPFF;FNBP1;APEX2
RNF2-16625203 (mouse)	15/1219	0.00331051	-0.420313	2.40026	KIF5C;UBE2J1;BTBD9;CYP1B1;HIST1H1E;FOXC2;FOXD1;SYT10;H2-Q8;HOXB13;LHX2;BCL11B;PCDHGA9;NOL4;NFIA
NANOG-16518401 (mouse)	32/3520	0.00332553	-1.30505	7.44681	BTBD9;EIF4A2;MTMR3;ACADS;MDM4;DDIT4;MC3R;PRKCB;IRG1;DIDO1;FNBP1;CHD2;BCL7B;HERC1;CYLD;BTG1;ARC;SPIC;LMNB1;PTEN;AK2;ETNK1;TBC1D1;NCOA3;LIF;LTB;4930544G11RIK;HELLS;UTRN;DPP6;PDE4D;GTF2A1
SMARCA4-20176728 (mouse)	14/1118	0.00386055	-0.272086	1.51197	BTBD9;ARRB2;LRRC8B;SLC35D1;IARS2;HOXB13;BLNK;DIDO1;FNBP1;PPP2CA;DDIT4;GTF2A1;IVNS1ABP;CYLD
MTF2-20144788 (mouse)	28/2981	0.00388154	0.996662	-5.53299	UBE2J1;CYP1B1;FOXC2;FOXD1;H2-Q8;RNF128;GJD2;HOXB13;GPR176;PCDHB4;BCL11B;TBC1D1;MAPK15;RUNX1;PCDHGA9;LTB;NOL4;NFIA;DOK1;SYT10;FSD1L;MLLT10;LHX2;DPP6;CACNA1I;HOMER2;ATAD2B;DTX1
NANOG-18347094 (mouse)	20/1908	0.00454279	0.106926	-0.576781	SPIC;EIF4A2;HOXB13;PTEN;TBC1D1;LNX1;DDIT4;SESN3;PCDHGA9;ARHGAP4;DOK1;MGEA5;UTRN;MLLT10;BLNK;DIDO1;DPP6;CHD2;UHRF1;ZFAND5

## Sheet: ChEA_table_males_up
Term	Overlap	P-value	Z-score	Combined Score	Genes
SIN3B-21632747 (mouse)	92/4302	2.53e-15	-0.744359	25.0184	LYVE1;GPR133;PIAS2;ALDOC;NR1D1;BCL11B;PTGIS;FA2H;BHLHE40;CIRBP;TBCEL;1700096K18RIK;SH3BGR;ATP5SL;HLF;RLN3;CAPS2;TMEM232;HUNK;KIF6;ENY2;PAOX;CCDC85A;SOCS2;POR;CSTAD;ST6GALNAC5;C2CD4B;NR4A2;ZBED6;KLF2;KLF4;DEDD2;EFHC1;JSRP1;UBE4B;KLHL31;FBLIM1;RBM3;ZFP783;NMNAT3;HDAC11;WEE1;KCNA6;OSCP1;HERPUD1;FAM76A;ALOX12;TFDP2;PIH1D2;5031425F14RIK;ALB;BRCA2;SNHG11;MZF1;SIK1;ACTA1;PER2;PER1;TEF;DDO;SHISA2;AGRP;TR…
SUZ12-20075857 (mouse)	91/4356	1.48e-14	-0.701441	22.3381	BHLHE41;MEGF6;GNA14;MPZL2;STXBP6;CCBE1;TMEM229A;CPEB1;BCL11B;PTGIS;LGI2;FA2H;SLC25A33;BHLHE40;HS6ST3;ADAMTS1;SPHK1;HLF;RLN3;RSPO1;HUNK;KIF6;SLC27A2;CCDC85A;PI4K2B;TNXB;RAC3;ST6GALNAC5;CYGB;C2CD4B;KIF1A;PROC;PALMD;NGEF;CD200;TTC36;ZFP783;HHEX;KCNA6;ADRB2;TCAP;IRX1;PGM5;PFKFB3;ANKRD12;CYS1;CD248;ALOX12;PHF13;IGDCC4;PHLPP1;RNF128;SNAI2;ACTA1;PER2;PLK2;SHISA2;DBP;TRPC3;TRPC6;NT5E;LYZL4;USP2;IFIH1;CCD…
CREM-20920259 (mouse)	95/5776	2.1e-09	-0.259123	5.17733	ACAA2;ERRFI1;BRWD1;AVPI1;HIF3A;GPR133;PIAS2;CPEB1;FAM117B;NR1D1;NR1D2;SLC16A7;SLC25A33;CIRBP;TBCEL;HS6ST3;1700096K18RIK;ATP5SL;MIPOL1;HLF;LONRF1;IVNS1ABP;ZRANB3;ENY2;HBP1;PI4K2B;POR;SLC30A1;WRN;SPAG17;ACSL1;NR4A2;KLF9;KLF2;KLF4;DEDD2;ZC3H6;UBE4B;TTC12;RBM3;NMNAT3;HDAC11;WEE1;HHEX;OSCP1;HERPUD1;FABP12;ALAS1;ANKRD12;FAM76A;ADRM1;ENTPD5;COQ10B;SLC6A6;PHF13;OPLAH;TFDP2;PHLPP1;PLD6;PIH1D2;ZWILCH;BRCA2…
RCOR3-21632747 (mouse)	59/2851	2.17e-09	-0.919653	18.345	ACACB;ERRFI1;MLANA;GPR133;PIAS2;AMBP;NR1D1;NRTN;PTGIS;LGI2;SLC25A33;5031425F14RIK;ALB;CIRBP;1700096K18RIK;SPHK1;ADCK3;SIK1;1810062G17RIK;1810010D01RIK;TMEM232;SNCG;PI4K2B;SOCS2;MYL2;SLC30A1;MARVELD1;LIFR;PIK3IP1;ST6GALNAC5;PHKG1;FABP3;KIF1A;ATP2B2;FCHO1;GLI1;MMRN2;JSRP1;RHEBL1;DGAT2;TNRC6B;CTGF;CGRRF1;CRTAC1;RWDD3;CPT1A;ZFP783;WEE1;HHEX;TIMP3;BC048679;LOXL4;WDR95;GXYLT2;ZFP820;SMYD1;SLC46A3;EPHX1…
NRF2-20460467 (mouse)	32/1055	3.97e-09	-1.49358	28.8925	LIFR;ACACB;RGS4;LYVE1;CLDN4;LEFTY1;AVPI1;SCEL;KLF9;KLF4;NR1D2;GDNF;TBCEL;TGM3;TNRC6B;FETUB;CGRRF1;SSPN;PLAUR;PCDH20;TTC36;FBLIM1;CPT1A;SIX4;HHEX;VASN;SHISA2;HBP1;NQO1;SLC30A1;ENTPD5;EPHX1
PPARG-20887899 (mouse)	67/3565	6.75e-09	-0.718305	13.5141	ERRFI1;GNA14;CCBE1;NR1D1;BCL11B;PTGIS;FA2H;SLC25A33;BHLHE40;MIPOL1;SRPK2;XDH;ANGPTL2;ENY2;FNDC7;POR;TCTE3;ACSL1;KIF1A;KLF9;KLF2;KLF4;ZC3H6;PALMD;SLC5A6;RWDD3;CD200;CPT1A;ZAN;ADRB2;FAM76A;NQO1;ADRM1;ENTPD5;EPHX1;COQ10B;SLC6A6;MLANA;PHLPP1;ACTA1;PER1;TEF;PDLIM5;CRY2;NT5E;USP2;MARVELD1;FABP3;CLDN4;SCEL;NOVA1;RHEBL1;DGAT2;TMEM86A;CGRRF1;SSPN;PCSK4;STK35;MTHFD1L;FBP1;TIMP3;MBNL2;CCDC122;NEB;GCGR;FZD4;…
RAD21-21589869 (mouse)	45/2036	3.51e-08	-1.0405	17.8588	GNA14;RNASEH2B;STXBP6;PHLPP1;6430531B16RIK;SNAI2;FA2H;BHLHE40;CIRBP;SPHK1;MZF1;NPY1R;RLN3;XDH;PLK2;SNCG;CLEC1B;HBP1;MARVELD1;RAC3;CYGB;C2CD4B;CXCL17;FCHO1;GLI1;GDNF;PROC;DGAT2;CCDC77;CTGF;PCDH17;FBLIM1;RASD2;MTHFD1L;FBP1;FABP12;TNFSF11;VPREB3;HOOK2;SLC46A3;NQO1;NDRG2;EPHX1;CD248;SLC6A6
SETDB1-19884257 (mouse)	48/2353	1.26e-07	-1.06716	16.9571	TFDP2;PLD6;NR1D2;PTGIS;GBP4;CIRBP;TBCEL;SNHG11;SYTL3;HLF;TEF;HUNK;SHISA2;FUCA1;SNCG;TRPC6;HBP1;CLEC3B;H19;POR;MUP1;RAC3;SPAG17;CYGB;NR4A2;CXCL17;DSG2;LEFTY1;CLCN2;FCHO1;MMRN2;JSRP1;TNRC6B;KLHL31;CTGF;RASD2;STK35;MTHFD1L;WEE1;FGG;HERPUD1;TNFSF11;IRX1;C1QTNF7;HOOK2;SLC46A3;ADRM1;EPHX1
TCFCP2L1-18555785 (mouse)	43/1987	1.28e-07	-1.28339	20.3645	BRWD1;ALOX12;OPLAH;RNASEH2B;SPINT1;HIF3A;CPEB1;PIH1D2;NR1D2;NRTN;FA2H;SLC25A33;FBXL13;LONRF1;SIX4;TEF;ANGPTL2;IVNS1ABP;PDLIM5;ENY2;SOCS2;CCDC3;FABP3;PLA2G2C;CLCN2;FANCA;DGAT2;FETUB;SLC5A6;CTGF;CLK4;TTC12;CPT1A;STK35;NEIL2;WEE1;HHEX;FGG;CXADR;IRX1;HOOK2;ENTPD5;COQ10B
REST-21632747 (mouse)	46/2339	6.42e-07	-0.863455	12.3123	IGDCC4;STXBP6;GPR133;TMEM229A;BCL11B;LRRN3;PTGIS;SLC25A33;5031425F14RIK;ALB;CAMK2A;1700096K18RIK;SNHG11;SIK1;ACTA1;TMEM232;CRY2;TRPC3;PI4K2B;MYL2;WRN;GARNL3;CALCB;ST6GALNAC5;ATP2B2;SCEL;BLNK;NOVA1;CCDC33;PROC;CRTAC1;PCDH17;RWDD3;ZFP783;ASPG;NMNAT3;FGG;CXADR;BC048679;LOXL4;CYB5RL;WDR95;ZFP820;4933416C03RIK;FZD4;ERG
NANOG-18692474 (mouse)	55/3052	6.95e-07	-0.997085	14.1384	PHF13;GNA14;RNASEH2B;SPINT1;AVPI1;CCBE1;PTGIS;GBP4;BMX;PPIH;PPAP2A;PIR;HLF;RDH7;FBXL13;PER3;APOA2;LONRF1;DBP;ZRANB3;NT5E;SLC27A2;FNDC7;SOCS2;SLC30A1;GARNL3;EFHB;FABP3;CLDN4;LEFTY1;ATP2B2;BLNK;KLF9;KLF2;FANCC;PALMD;TNRC6B;CCDC77;CTGF;CLK4;CRTAC1;FRAT2;SERTAD2;STK35;MTHFD1L;FBP1;WEE1;BC048679;LOXL4;MBNL2;TCAP;VPREB3;HOOK2;NQO1;SLC6A6
MTF2-20144788 (mouse)	54/2981	7.62e-07	-0.702676	9.89869	NRAP;PHF13;GNA14;STXBP6;RNF128;CCBE1;CPEB1;BCL11B;LGI2;FA2H;HS6ST3;GNG8;ADAMTS1;SPHK1;HLF;PER2;PLK2;RSPO1;HUNK;SHISA2;TRPC3;TRPC6;NT5E;LYZL4;CCDC85A;IFIH1;TNXB;ST6GALNAC5;PHKG1;CYGB;CCDC3;NR4A2;KIF1A;ATP2B2;KLF4;GDNF;DGAT2;NGEF;CGRRF1;CRTAC1;PCDH17;MFSD4;FBP1;HHEX;KCNA6;IRX1;TSC22D3;PGM5;PFKFB3;GCGR;FZD4;PODN;CYS1;CD248
PRDM14-21183938 (mouse)	40/1944	1.25e-06	-0.932769	12.6756	GNA14;OPLAH;MLANA;SPINT1;GPR133;LRRN3;SLC16A7;BHLHE40;1700096K18RIK;PLAUR;PIR;SIK1;HUNK;CRY2;NT5E;USP2;FNDC7;HBP1;SOCS2;SLC30A1;CSTAD;LIFR;PIK3IP1;C2CD4B;FABP3;CLDN4;SCEL;BLNK;KLF9;KLF2;KLF4;UBE4B;CRTAC1;SERTAD1;SERTAD2;MTHFD1L;TIMP3;LOXL4;NDRG2;SLC6A6
YAP1-20516196 (mouse)	45/2329	1.37e-06	-0.800291	10.8068	ACACB;ERRFI1;GNA14;STXBP6;GPR133;NR1D1;BCL11B;LRRN3;FA2H;BRCA2;SRPK2;ACTA1;NPY1R;SLC15A2;FNDC7;PIK3IP1;SPAG17;ACSL1;EFHB;ATP2B2;SCEL;BLNK;KLF9;KLF2;KLF4;ARSG;FANCC;ZBTB7A;UBE4B;CCDC77;CTGF;PCDH20;PCDH17;SERTAD2;MFSD4;TTC12;MTHFD1L;FBP1;CXADR;MBNL2;ADRB2;PGM5;SLC46A3;GCGR;SLC6A6
POU5F1-18692474 (mouse)	68/4233	1.66e-06	-0.648815	8.63557	BRWD1;AVPI1;GPR133;BCL11B;PTGIS;LGI2;FA2H;PPIH;CIRBP;TBCEL;PPAP2A;RDH7;LONRF1;ZRANB3;ENY2;HBP1;PAOX;SOCS2;CSTAD;EFHB;KLF9;KLF2;DEDD2;ZC3H6;PROZ;PALMD;TNRC6B;FBLIM1;CPT1A;WEE1;LCN2;RAD54L;EPHX1;SLC6A6;PHF13;RNASEH2B;SPINT1;PLAUR;FBXL13;PER1;APOA2;SIX4;TEF;CRY2;AGRP;NT5E;ATP1A2;MYOT;CMBL;FABP3;CLDN4;LEFTY1;ATP2B2;ART1;TGM3;ZBTB7A;CCDC77;CTGF;CRTAC1;FRAT2;SERTAD1;SERTAD2;STK35;FBP1;BC048679;LOXL4;MB…
TET1-21451524 (mouse)	38/1839	2.14e-06	-0.890357	11.6249	ACAA2;ALOX12;PHF13;ALDOC;BCL11B;SLC25A34;5031425F14RIK;HS6ST3;1700096K18RIK;SNHG11;PER1;RSPO1;VASN;CALCOCO2;TRPC6;ATP1A2;MYL1;PIK3IP1;GPHB5;AZGP1;ME3;ZBED6;GDNF;ZC3H6;RHEBL1;PROC;CRTAC1;SERTAD1;SERTAD2;SORD;PCSK4;CPT1A;TNNC2;OSCP1;LOXL4;SMYD1;ADRM1;CD248
SUZ12-18974828 (mouse)	39/1930	2.62e-06	-1.01717	13.0729	ALOX12;GNA14;STXBP6;CCBE1;CPEB1;BCL11B;PTGIS;LGI2;HS6ST3;ADAMTS1;SPHK1;HLF;PER2;RSPO1;TRPC6;NT5E;LYZL4;SLC27A2;CCDC85A;TNXB;ST6GALNAC5;ME3;NR4A2;KIF1A;EPOR;ATP2B2;GDNF;DGAT2;NGEF;PCDH17;MFSD4;FBP1;KCNA6;TNFSF11;IRX1;TSC22D3;4933416C03RIK;FZD4;PODN
SOX2-18692474 (mouse)	56/3319	3.94e-06	-0.773904	9.63094	AVPI1;PTGIS;PPIH;PPAP2A;PIR;HLF;RDH7;LONRF1;ZRANB3;SLC27A2;HBP1;CCDC85A;SOCS2;EFHB;BLNK;KLF9;KLF2;DEDD2;PROZ;PALMD;TNRC6B;FBLIM1;TTC12;CPT1A;TCAP;VPREB3;NQO1;SLC6A6;PHF13;RNASEH2B;TFDP2;SPINT1;NRTN;BMX;PLAUR;FBXL13;PER1;PER3;NPY1R;APOA2;SIX4;TEK;NT5E;ATP1A2;FABP3;CLDN4;LEFTY1;ATP2B2;CCDC77;CTGF;CLK4;CRTAC1;FRAT2;SERTAD2;STK35;FBP1
SOX2-18555785 (mouse)	17/497	4.2e-06	-1.89176	23.4222	GNG8;CTGF;FRAT2;ERRFI1;PER2;STK35;HSPB6;TEK;CLDN4;LEFTY1;SNCG;PDLIM5;PFKFB3;KLF2;HBP1;LGI2;ADRM1
NR1I2-20693526 (mouse)	24/939	6.5e-06	-1.73036	20.6672	LIFR;MYH4;ERRFI1;CCDC3;ATP2B2;AMBP;PROZ;FETUB;UBE4B;SLC5A6;MAT1A;MZF1;PER2;PER1;ZAN;HDAC11;TLR12;LPIN2;PDLIM5;SMYD1;POR;EPHX1;WRN;DIO1
NANOG-18347094 (mouse)	37/1908	1.17e-05	-1.09073	12.3838	BRWD1;PHF13;GNA14;RNASEH2B;NRTN;HLF;FBXL13;APOA2;LONRF1;DBP;HNMT;SLC27A2;FNDC7;CCDC85A;SOCS2;POR;CALCB;TCTE3;CLDN4;LEFTY1;BLNK;KLF9;KLF2;FANCC;TNRC6B;ZBTB7A;CTGF;CLK4;CRTAC1;FRAT2;FBLIM1;STK35;WEE1;LOXL4;VPREB3;HOOK2;NQO1
SUZ12-18692474 (mouse)	37/1909	1.19e-05	-1.00233	11.3689	GNA14;STXBP6;CCBE1;CPEB1;BCL11B;SNAI2;HS6ST3;ADAMTS1;SPHK1;HLF;NPY1R;RSPO1;HUNK;TRPC3;TRPC6;NT5E;LYZL4;TNXB;ST6GALNAC5;CYGB;CCDC3;NR4A2;KIF1A;EPOR;ATP2B2;GDNF;NGEF;PCDH17;MFSD4;FBP1;KCNA6;LOXL4;IRX1;PFKFB3;GCGR;FZD4;PODN
TCF3-18347094 (mouse)	41/2221	1.21e-05	-0.977021	11.0631	BRWD1;PHF13;GNA14;CIRBP;HLF;FBXL13;APOA2;LONRF1;SIX4;NT5E;SLC27A2;FNDC7;CCDC85A;SOCS2;IFIH1;NR4A2;FABP3;CLDN4;LEFTY1;ATP2B2;CLCN2;KLF9;KLF2;GLI1;FANCC;RHEBL1;TGM3;TNRC6B;ZBTB7A;SLC5A6;CTGF;CRTAC1;FRAT2;FBLIM1;STK35;MTHFD1L;WEE1;OPN1SW;BC048679;TCAP;VPREB3
E2F1-18555785 (mouse)	64/4172	1.51e-05	-0.287481	3.19059	ACAA2;BRWD1;STXBP6;6430531B16RIK;HIF3A;NR1D1;SLC25A33;CIRBP;PIR;RLN3;HUNK;IVNS1ABP;ENY2;HBP1;PAOX;CCDC85A;PI4K2B;SOCS2;POR;SLC30A1;WRN;DSG2;FCHO1;KLF9;KLF2;UBE4B;TTC12;CPT1A;RBM3;HDAC11;WEE1;HERPUD1;ADRB2;PFKFB3;NQO1;ADRM1;ENTPD5;EPHX1;COQ10B;OPLAH;BRI3;RNASEH2B;PLAUR;MZF1;TEK;TEF;PLK2;FUCA1;PDLIM5;CLDN4;LEFTY1;MMRN2;RHEBL1;DGAT2;ZBTB7A;TMEM86A;CTGF;CRTAC1;WDR31;SERTAD2;MTHFD1L;SLC7A6;CXADR;CCDC1…
CREB1-20920259 (mouse)	51/3057	1.52e-05	-0.254143	2.82027	ACACB;ERRFI1;NRAP;TFDP2;PHLPP1;AVPI1;ZWILCH;SLC25A33;BRCA2;CIRBP;HLF;RDH7;SIK1;PER1;TEF;PLK2;DBP;ZRANB3;CRY2;ENY2;USP2;KDSR;GARNL3;MYH1;PIK3IP1;CCDC3;NR4A2;ATP2B2;KLF9;KLF2;GDNF;RHEBL1;PROC;TNRC6B;ZBTB7A;TMEM86A;CTGF;CLK4;CRTAC1;FRAT2;SERTAD2;CPT1A;MTHFD1L;HDAC11;WEE1;HSPB7;TIMP3;FAM76A;PAMR1;COQ10B;SLC6A6
WT1-20215353 (mouse)	33/1663	2.28e-05	-0.921146	9.84557	BRWD1;PHF13;BRI3;TMEM38A;LRRN3;SPHK1;PER1;SIX4;TEF;RSPO1;VASN;DBP;CRY2;SOCS2;SLC30A1;MARVELD1;ST6GALNAC5;NR4A2;KIF1A;FCHO1;KLF9;GLI1;ZBTB7A;TMEM86A;SERTAD1;FBLIM1;TSPAN4;WEE1;RNPC3;C1QTNF7;COL11A1;FZD4;CYS1
MYC-19079543 (mouse)	30/1458	2.84e-05	-1.17201	12.2688	LIFR;BRWD1;ALOX12;GNA14;SPINT1;KLF9;DEDD2;ZWILCH;BRCA2;PPIH;CCDC77;TMEM86A;CGRRF1;FBXL13;SERTAD2;PER1;RBM3;TSPAN4;MTHFD1L;RLN3;WEE1;TEF;TNFSF11;HUNK;ADRB2;IVNS1ABP;TSC22D3;HOOK2;AGRP;SLC6A6
NACC1-18358816 (mouse)	20/769	3.03e-05	-1.44921	15.0799	LIFR;CLDN4;LEFTY1;AVPI1;KLF9;KLF2;NRTN;PPAP2A;SLC5A6;CTGF;ADAMTS1;MZF1;RDH7;SERTAD2;NPY1R;APOA2;HUNK;CCDC85A;NQO1;SLC30A1
GATA3-20176728 (mouse)	21/834	3.04e-05	-1.43205	14.8963	AVPI1;PIAS2;AMBP;PROC;CAMK2A;ZBTB7A;NGEF;CTGF;PLAUR;SRPK2;WEE1;HERPUD1;LPIN2;IVNS1ABP;PFKFB3;AGRP;TRPC3;TNNT3;WRN;SLC6A6;CSTAD
ZFP281-18757296 (mouse)	37/2004	3.28e-05	-0.926426	9.56402	ACAA2;PHF13;AVPI1;BCL11B;NRTN;PTGIS;FA2H;CIRBP;ITIH4;PLAUR;ADAMTS1;HLF;SIX4;HUNK;DBP;HBP1;SOCS2;MYL2;NR4A2;FABP3;CLDN4;KIF1A;KLF9;KLF2;GLI1;ZBTB7A;UBE4B;FBLIM1;TSPAN4;STK35;HDAC11;TIMP3;HERPUD1;CXADR;PODN;NDRG2;SLC6A6
TCFAP2C-20176728 (mouse)	45/2667	3.88e-05	-0.599485	6.08885	ERRFI1;BRWD1;PHF13;RNASEH2B;MLANA;STXBP6;RNF128;CIRBP;HS6ST3;SH3BGR;SPHK1;HLF;PER2;PER1;VASN;HUNK;IVNS1ABP;FUCA1;AGRP;NT5E;USP2;MYL2;LIFR;DSG2;FABP3;CLCN2;FCHO1;BLNK;KLF9;NGEF;CCDC77;CTGF;CLK4;SERTAD2;CPT1A;TSPAN4;MTHFD1L;SLC7A6;WEE1;CXADR;MBNL2;LPIN2;CCDC122;HOOK2;ERG
KLF4-18555785 (mouse)	42/2444	4.79e-05	-0.576344	5.73241	ACAA2;BRWD1;ALOX12;OPLAH;RNASEH2B;TFDP2;SPINT1;AVPI1;PTGFR;NRTN;PPIH;SPHK1;HLF;PER2;TEF;ANGPTL2;HUNK;IVNS1ABP;PDLIM5;CRY2;SOCS2;POR;FABP3;CLDN4;CLCN2;FCHO1;KLF4;ZBTB7A;UBE4B;SLC5A6;CLK4;FRAT2;SERTAD1;SERTAD2;PCSK4;STK35;NEIL2;WEE1;ADRB2;RAD54L;ADRM1;NDRG2
CEBPB-20176806 (mouse)	31/1588	5.46e-05	-0.614976	6.03636	BHLHE41;ALOX12;MPZL2;STXBP6;AVPI1;AMBP;PTGIS;GBP4;GPR115;PER1;VASN;ZRANB3;ENY2;MARVELD1;TNXB;AZGP1;FANCA;TNRC6B;NGEF;UBE4B;WDR31;FBLIM1;TNFSF15;MTHFD1L;ASPG;WEE1;HHEX;FABP12;ADRB2;CCDC122;FAM76A
KLF2-18264089 (mouse)	7/102	5.47e-05	-1.91367	18.779	SNCG;HOOK2;SIX4;KLF9;KLF2;KLF4;LEFTY1
KLF5-18264089 (mouse)	7/102	5.47e-05	-1.88934	18.5402	SNCG;HOOK2;SIX4;KLF9;KLF2;KLF4;LEFTY1
KLF4-18264089 (mouse)	7/102	5.47e-05	-1.865	18.3015	SNCG;HOOK2;SIX4;KLF9;KLF2;KLF4;LEFTY1
TRIM28-19339689 (mouse)	49/3072	6.85e-05	-0.452368	4.33736	TFDP2;STXBP6;RNF128;CPEB1;NR1D1;NR1D2;BCL11B;BRCA2;HS6ST3;PPAP2A;PER2;NPY1R;HUNK;PDLIM5;SLC27A2;PI4K2B;SOCS2;SLC30A1;LIFR;CYGB;CCDC3;NR4A2;DSG2;CLDN4;CLCN2;KLF9;KLF2;GDNF;RHEBL1;PROC;TMEM86A;FRAT2;SERTAD1;TNNC2;TSPAN4;STK35;SLC7A6;WEE1;HHEX;KCNA6;ALAS1;HOOK2;PFKFB3;FZD4;NQO1;ADRM1;PODN;COQ10B;SLC6A6
NR0B1-18358816 (mouse)	32/1691	7.31e-05	-0.789754	7.52177	BRWD1;OPLAH;RNASEH2B;TMEM38A;SPINT1;AVPI1;BCL11B;MZF1;HLF;RDH7;PER2;APOA2;SNCG;SLC27A2;CCDC85A;SOCS2;LIFR;FABP3;LEFTY1;KLF9;KLF2;GLI1;DEDD2;GZMM;RHEBL1;CTGF;CPT1A;STK35;HOOK2;TNNT3;ENTPD5;SLC6A6
KLF4-18358816 (mouse)	32/1700	8.04e-05	-0.76826	7.24327	BRWD1;OPLAH;RNASEH2B;SPINT1;MZF1;APOA2;PDLIM5;SOCS2;SLC30A1;RAC3;CYGB;DSG2;CLDN4;LEFTY1;KLF9;KLF2;KLF4;RHEBL1;ZBTB7A;CCDC77;SLC5A6;SERTAD2;CPT1A;TSPAN4;RBM3;STK35;WEE1;HOOK2;GCGR;NQO1;NDRG2;COQ10B
KDM5B-21448134 (mouse)	56/3724	9.47e-05	0.549714	-5.0932	BRWD1;TMEM38A;GPR133;PIAS2;BCL11B;SLC25A33;PPIH;TBCEL;SPHK1;LONRF1;IVNS1ABP;HBP1;PAOX;WRN;CSTAD;SPAG17;ACSL1;CYGB;NR4A2;FCHO1;BLNK;FAM175B;UBE4B;FBLIM1;WEE1;HHEX;HERPUD1;RNPC3;IRX1;FAM76A;NQO1;SLC6A6;NRAP;TFDP2;ZWILCH;BRCA2;FBXL13;ZSWIM7;PER1;SIX4;CALCOCO2;CC2D2A;USP2;MYL2;LIFR;PIK3IP1;SCEL;ARSG;CCDC77;CLK4;PCDH17;WDR31;SERTAD2;SLC7A6;MTHFD1L;MBNL2
GATA4-21415370 (mouse)	36/2039	0.000102	-0.924002	8.49526	ACAA2;PIH1D2;BRCA2;SH3BGR;ADAMTS1;SRPK2;LONRF1;VASN;DDO;IVNS1ABP;ZRANB3;USP2;HBP1;PI4K2B;MYL1;PIK3IP1;ACSL1;FANCA;PALMD;CGRRF1;SSPN;SORD;CPT1A;TSPAN4;WEE1;HSPB7;TIMP3;HERPUD1;CXADR;MBNL2;LPIN2;RAD54L;SLC46A3;NQO1;COQ10B;CYS1
SUZ12-18555785 (mouse)	23/1058	0.000113	-0.944394	8.582	ALOX12;NR4A2;STXBP6;BCL11B;PTGFR;SNAI2;GDNF;LGI2;FA2H;DGAT2;HS6ST3;NGEF;PCDH17;HLF;KCNA6;TNFSF11;PLK2;RSPO1;IRX1;PGM5;TRPC6;PODN;TNXB
MYB-21317192 (mouse)	21/923	0.000122	-0.825851	7.441	PIK3IP1;ACSL1;KLF9;DEDD2;BCL11B;SLC25A33;PLAUR;SERTAD1;SERTAD2;SRPK2;MTHFD1L;SLC7A6;XDH;ALAS1;LPIN2;SHISA2;NT5E;USP2;HBP1;SOCS2;POR
BMI1-19503595 (mouse)	17/661	0.000135	-0.922476	8.22179	LRRC17;FBLIM1;ALOX12;CPT1A;CCL11;HHEX;FABP12;HUNK;IVNS1ABP;HIF3A;TRPC3;KLF9;FZD4;CLEC3B;DGAT2;CAMK2A;CSTAD
KLF1-20508144 (mouse)	24/1144	0.000136	-0.702959	6.25812	ACACB;GNA14;FABP3;GPR133;DEDD2;FANCC;LRRN3;FA2H;5031425F14RIK;TNRC6B;PPAP2A;CYP2E1;PCDH17;SERTAD1;TNNC2;MTHFD1L;NEIL2;HDAC11;TLR12;PLK2;ADRB2;SHISA2;GCGR;COQ10B
MYC-19030024 (mouse)	57/3868	0.000138	0.177488	-1.57777	BRWD1;AVPI1;HIF3A;NR1D1;BCL11B;SLC25A33;CIRBP;ADAMTS1;HUNK;IVNS1ABP;ZRANB3;ENY2;HBP1;SOCS2;RAC3;NR4A2;KLF9;KLF2;KLF4;UBE4B;RBM3;NMNAT3;NEIL2;WEE1;HERPUD1;LCN2;RNPC3;PFKFB3;SMYD1;ZFP809;ANKRD12;NQO1;ADRM1;COQ10B;SLC6A6;NRAP;RNASEH2B;ZWILCH;BRCA2;PER1;APOA2;DBP;AGRP;PIK3IP1;FABP3;GLI1;FANCC;RHEBL1;DGAT2;CLK4;CGRRF1;TSPAN4;MTHFD1L;SLC7A6;TSC22D3;CCDC116;HOOK2
TAL1-20566737 (mouse)	33/1875	0.00021	-0.238154	2.01637	ACAA2;TFDP2;LYVE1;NR1D2;FA2H;CIRBP;TBCEL;SPHK1;SRPK2;IVNS1ABP;CRY2;HBP1;ATP1A2;POR;ST6GALNAC5;SCEL;KLF9;ARSG;JSRP1;TNRC6B;ZBTB7A;RWDD3;SERTAD1;SERTAD2;MFSD4;CPT1A;NMNAT3;HDAC11;LPIN2;ADRB2;TSC22D3;ZFP809;ERG
STAT3-19079543 (mouse)	20/948	0.000453	-0.99399	7.65248	ERRFI1;BRWD1;ALOX12;ME3;NR4A2;ATP2B2;FANCC;NRTN;GDNF;TMEM86A;FRAT2;RBM3;HERPUD1;TNFSF11;ADRB2;HOOK2;SLC27A2;SLC30A1;EPHX1;CSTAD
JARID2-20075857 (mouse)	24/1258	0.000522	-0.446735	3.37646	LIFR;ST6GALNAC5;BHLHE41;CYGB;KIF1A;TMEM229A;CPEB1;BCL11B;GDNF;NGEF;ADAMTS1;SPHK1;PCDH17;RASD2;MFSD4;KCNA6;PLK2;RSPO1;IRX1;AGRP;NT5E;LYZL4;PODN;TNXB
TP53-20018659 (mouse)	22/1123	0.000631	-0.746665	5.50197	GC;NR4A2;CLDN4;AVPI1;EPOR;CCBE1;KLF9;BCL11B;GDNF;MMRN2;SPHK1;PCDH17;SORD;SIX4;TEK;TEF;ANGPTL2;PLK2;ADRB2;IRX1;CCDC122;EPHX1
MEIS1-20887958 (mouse)	26/1452	0.000772	-0.37086	2.65773	PIK3IP1;BHLHE41;TCTE3;DPCR1;TMEM38A;NR1D1;ZC3H6;CIRBP;DGAT2;1700096K18RIK;CGRRF1;MZF1;RWDD3;PER2;CPT1A;TSPAN4;TEF;TLR12;LPIN2;AGRP;ZFP809;USP2;FNDC7;FAM46B;CD300LD;SLC6A6
STAT3-1855785 (mouse)	14/572	0.000824	-1.10181	7.82468	FBXL13;OPLAH;FABP3;CLDN4;SNCG;HOOK2;KLF9;ART1;SLC27A2;NR1D1;NRTN;SOCS2;BRCA2;CSTAD
GATA2-20887958 (mouse)	29/1708	0.000881	-0.112145	0.788824	ERRFI1;6430531B16RIK;HIF3A;TBCEL;HS6ST3;TLR12;ACOX2;KIF6;TRPC3;SLC15A2;LYZL4;ATP1A2;SLC30A1;CSTAD;PIK3IP1;LEFTY1;FANCC;RHEBL1;FAM84B;CGRRF1;TSPAN4;NMNAT3;FBP1;HHEX;FABP12;LPIN2;FZD4;UOX;NQO1
SALL4-18804426 (mouse)	20/1006	0.000925	-1.04491	7.29905	RGS4;STXBP6;CLCN2;AMBP;TTR;CTGF;PLAUR;PER2;SLC7A6;RGN;WEE1;TIMP3;TEK;PLK2;IVNS1ABP;PFKFB3;RAD54L;UOX;NDRG2;CYS1
SIN3A-21632747 (mouse)	22/1186	0.00125305	-0.284757	1.9028	PIK3IP1;PHKG1;PHF13;TMEM38A;ATP2B2;PLA2G2C;FCHO1;KLF2;NR1D1;PTGIS;CIRBP;ZBTB7A;CGRRF1;TSPAN4;BC048679;VPREB3;HOOK2;AGRP;ZFP809;USP2;GARNL3;CSTAD
EP300-20729851 (mouse)	33/2093	0.00133772	-0.853504	5.64746	LRRN3;TTR;CIRBP;GNG8;LONRF1;ANGPTL2;IVNS1ABP;HBP1;ATP1A2;H19;MYL2;TCTE3;NR4A2;KIF1A;ATP2B2;PLA2G2C;KLF9;NOVA1;TNRC6B;CTGF;PCDH17;FRAT2;SERTAD1;SERTAD2;CPT1A;TSPAN4;NMNAT3;HDAC11;HSPB7;TIMP3;MBNL2;IRX1;CD248
TBX5-21415370 (mouse)	35/2296	0.00168078	-0.339615	2.16963	GNA14;BRI3;TFDP2;STXBP6;PIAS2;SNAI2;FA2H;HLF;FBXL13;PER3;HUNK;USP2;SOCS2;DIO1;PHKG1;CMBL;CYGB;FCHO1;ARSG;PALMD;ZBTB7A;FETUB;KLHL31;FRAT2;SORD;MFSD4;CPT1A;TSPAN4;HOOK2;SMYD1;SLC46A3;ANKRD12;PODN;NDRG2;CYS1
EZH2-18974828 (mouse)	23/1298	0.0017469	-0.389512	2.47337	MYH8;NR4A2;KIF1A;STXBP6;CCBE1;AHSG;CPEB1;BCL11B;GDNF;DGAT2;HS6ST3;NGEF;ADAMTS1;SPHK1;PCDH17;HLF;KCNA6;RSPO1;IRX1;TSC22D3;NT5E;FZD4;TNXB
RNF2-18974828 (mouse)	23/1298	0.0017469	-0.389512	2.47337	MYH8;NR4A2;KIF1A;STXBP6;CCBE1;AHSG;CPEB1;BCL11B;GDNF;DGAT2;HS6ST3;NGEF;ADAMTS1;SPHK1;PCDH17;HLF;KCNA6;RSPO1;IRX1;TSC22D3;NT5E;FZD4;TNXB
NANOG-18358816 (mouse)	22/1232	0.00199038	-0.483848	3.00926	SPINT1;BLNK;KLF9;KLF2;TEX11;TGM3;PPAP2A;CTGF;PLAUR;MZF1;HLF;FRAT2;STK35;APOA2;NEIL2;FBP1;ADRB2;IRX1;RAD54L;SLC27A2;CCDC85A;NQO1
TRP63-18441228 (mouse)	6/143	0.0021782	-1.23961	7.59787	SCEL;PLAUR;TIMP3;LPIN2;SERPINA3G;USP2
NKX2-5-21415370 (mouse)	25/1507	0.00265722	-0.774304	4.59199	LRRC17;PHKG1;ACSL1;KLF9;ADAMTS1;SRPK2;PER2;PER1;TSPAN4;SLC7A6;LONRF1;WEE1;TIMP3;TEF;VASN;LPIN2;CCDC122;CRY2;ZFP809;SLC46A3;NT5E;POR;IFIH1;MYL1;EPHX1
RARG-19884340 (mouse)	10/390	0.00321289	-0.923139	5.29936	CTGF;ME3;TIMP3;CYB5RL;AVPI1;HOOK2;BLNK;NR1D1;COQ10B;PALMD
GFI1B-20887958 (mouse)	29/1871	0.00328557	0.324091	-1.85322	OPLAH;TFDP2;TMEM38A;PHLPP1;PIH1D2;FAM117B;BHLHE40;BRCA2;PER2;IVNS1ABP;POR;SLC30A1;CLCN2;ARSG;ZC3H6;FAM175B;CLK4;SERTAD1;TTC36;MFSD4;TSPAN4;SLC7A6;NMNAT3;HHEX;PYROXD2;ZFP809;FZD4;ADRM1;COQ10B
PPARG-19300518 (mouse)	8/272	0.00367299	-1.12434	6.30387	SNCG;ACAA2;PFKFB3;SERTAD2;ACSL1;ATP1A2;POR;SLC5A6
CNOT3-19339689 (mouse)	25/1547	0.00369641	-0.197626	1.10678	GNA14;RNASEH2B;NR1D2;BCL11B;NRTN;BRCA2;PER2;TEF;HUNK;SLC27A2;SOCS2;NR4A2;DSG2;CLCN2;KLF4;CTGF;SERTAD1;TSPAN4;MTHFD1L;WEE1;HHEX;ALAS1;ADRB2;PFKFB3;ADRM1
EED-16625203 (mouse)	16/830	0.0038985	-0.643333	3.56867	ST6GALNAC5;GNA14;KIF1A;STXBP6;CCBE1;GDNF;PTGIS;DGAT2;HS6ST3;ADAMTS1;KCNA6;IRX1;NT5E;LYZL4;GCGR;TNXB
SALL4-18804426_ESC (mouse)	19/1065	0.00397389	-0.677152	3.7433	BRWD1;CCDC3;CLDN4;LEFTY1;KLF9;KLF2;CTGF;HLF;FRAT2;FBLIM1;STK35;WEE1;RSPO1;PDLIM5;SLC27A2;NQO1;SOCS2;ADRM1;SLC6A6
SPI1-20176806 (mouse)	26/1654	0.00440981	0.21451	-1.16349	ALOX12;GNA14;BCL11B;GPR115;PER1;IVNS1ABP;CC2D2A;CALCB;TNXB;PIK3IP1;CMBL;AZGP1;KLF9;ZC3H6;UBE4B;KCNK7;WDR31;FBLIM1;TNNC2;MTHFD1L;ASPG;WEE1;HHEX;OPN1SW;SLC46A3;ADRM1
